# Supplementary material for: RNA-Seq Virus Fraction in Lake Baikal and Treated Wastewaters
Source: Int J Mol Sci. 2023 Jul 27;24(15):12049. doi: 10.3390/ijms241512049 (PMC10418309; doi:10.3390/ijms241512049)
Supplement: Supplementary file 1 [file ijms-24-12049-s001.zip]

Archive with 7 entries (7 files):
- Figure S1.pdf
- Figure S2.pdf
- TableS1.xlsx
- TableS2.xlsx
- TableS3.xlsx
- TableS4.xlsx
- TableS5.xlsx
