# Supplementary material for: RNA-Seq Virus Fraction in Lake Baikal and Treated Wastewaters
Source: Int J Mol Sci. 2023 Jul 27;24(15):12049. doi: 10.3390/ijms241512049 (PMC10418309; doi:10.3390/ijms241512049)
Supplement: Supplementary file 1 [file ijms-24-12049-s001.zip › TableS1.xlsx]

## Sheet: Лист1
Sample	Location of sampling	Raw Data, reads	Trimmomatic	After Bowtie2 (human removed)	After SortMeRNA, (rRNA removed)	rnaviralSPAdes, contigs	Contigs more 500 bp
SRVP22_05	Slyudyanka, May	71597168	62616901	62599483	4290429	207500	27636
SevRVP22_08	Severobaikalsk, August	20275926	17754259	13924748	10578319	197101	15331
SluRVP22_08	Slyudyanka, August	17374168	14717588	12450990	6469570	193509	16895
RVP4	Listvyanka settlement–Tankhoy settlement	22266578	19487703	15600524	8700527	299205	15786
RVP5	Ukhan Cape–Tonky Cape	23324010	20594303	14088454	12881074	292721	20621
RVP6	Elokhin Cape–Davsha settlement	22260255	19757224	13101258	12967610	263499	19658
