# Supplementary material for: RNA-Seq Virus Fraction in Lake Baikal and Treated Wastewaters
Source: Int J Mol Sci. 2023 Jul 27;24(15):12049. doi: 10.3390/ijms241512049 (PMC10418309; doi:10.3390/ijms241512049)
Supplement: Supplementary file 1 [file ijms-24-12049-s001.zip › TableS2.xlsx]

## Sheet: RVP4
qseqid	seq_length	sacc	pident, %	qcovs, %	stitle	length	evalue	bitscore	score	phylum	class	order	family	species
gene_4860|GeneMark.hmm|1749_aa|-|2017|7266_Node_213_length_7323_cov_34.548414	1749	Rv4_026230	41.079	28	Rv4_026230	482	8.98e-118	382	981	Kitrinoviricota	Magsaviricetes	Nodamuvirales	Nodaviridae
gene_4540|GeneMark.hmm|1727_aa|-|3059|8242_Node_168_length_8861_cov_48.279927	1727	rv20_v2_2542	88.866	29	rv20_v2_2542	494	0	951	2459	Pisuviricota	Pisoniviricetes	Picornavirales	Dicistroviridae	Dicistroviridae_sp
gene_4698|GeneMark.hmm|1545_aa|+|359|4996_Node_189_length_8032_cov_44.661264	1545	Rv4_105379	69.118	31	Rv4_105379	476	0	691	1783	Kitrinoviricota	Magsaviricetes	Nodamuvirales	Nodaviridae
gene_4623|GeneMark.hmm|1458_aa|+|634|5010_Node_179_length_8461_cov_23.311159	1458	Rv4_177957	26.914	26	Rv4_177957	405	3.65e-15	81.3	199	Kitrinoviricota	Magsaviricetes	Nodamuvirales	Nodaviridae
gene_5195|GeneMark.hmm|1311_aa|-|1903|5838_Node_264_length_6052_cov_211.538719	1311	Rv4_112395	84.395	48	Rv4_112395	628	0	1121	2899	Kitrinoviricota	Magsaviricetes	Nodamuvirales	Nodaviridae
gene_6462|GeneMark.hmm|854_aa|-|155|2719_Node_549_length_2721_cov_17.943731	854	Rv4_043953	89.744	9	Rv4_043953	78	6.45e-39	151	382	Pisuviricota	Pisoniviricetes	Picornavirales	f.0025
gene_5517|GeneMark.hmm|827_aa|+|370|2853_Node_318_length_5003_cov_140.808316	827	Rv4_210436	68.217	46	Rv4_210436	387	0	562	1449	Lenarviricota	Miaviricetes	Ourlivirales	Botourmiaviridae
gene_6918|GeneMark.hmm|721_aa|-|1|2163_Node_706_length_2164_cov_7.585366	721	Rv4_003967	62.603	67	Rv4_003967	484	0	655	1690	Kitrinoviricota	Magsaviricetes	Nodamuvirales	Nodaviridae
gene_6084|GeneMark.hmm|623_aa|+|441|2312_Node_440_length_3464_cov_41.802123	623	Rv4_298488	82.658	71	Rv4_298488	444	0	771	1991	Lenarviricota	Miaviricetes	Ourlivirales	Botourmiaviridae
gene_4863|GeneMark.hmm|590_aa|+|5138|6910_Node_214_length_7309_cov_166.259674	590	Rv4_206606	40.856	87	Rv4_206606	514	4.99e-108	334	857	Kitrinoviricota	c.0026	o.0037	f.0148
gene_4832|GeneMark.hmm|589_aa|+|5259|7028_Node_208_length_7456_cov_199.140322	589	Rv4_206606	41.634	87	Rv4_206606	514	5.72e-111	342	876	Kitrinoviricota	c.0026	o.0037	f.0148
gene_7558|GeneMark.hmm|525_aa|+|109|1686_Node_976_length_1729_cov_117.036232	525	Rv4_026515	71.759	82	Rv4_026515	432	0	676	1744	Pisuviricota	Duplopiviricetes	Durnavirales	Picobirnaviridae
gene_6397|GeneMark.hmm|508_aa|-|9|1535_Node_528_length_2830_cov_25.535727	508	Rv4_163577	49.539	85	Rv4_163577	434	6.49e-148	431	1109	Pisuviricota	Duplopiviricetes	Durnavirales	Picobirnaviridae
gene_7186|GeneMark.hmm|505_aa|-|93|1610_Node_814_length_1959_cov_16.618770	505	Rv4_031269	61	59	Rv4_031269	300	3.01e-128	382	982	Duplornaviricota	Chrymotiviricetes	Ghabrivirales	f.0292
gene_8849|GeneMark.hmm|387_aa|-|123|1286_Node_1624_length_1287_cov_7.496705	387	Rv4_118881	32.27	72	Rv4_118881	282	3.71e-38	143	361	Pisuviricota	Duplopiviricetes	Durnavirales	f.0102.base-Curvula
gene_13129|GeneMark.hmm|285_aa|-|3|857_Node_4126_length_858_cov_8.238217	285	Rv4_100953	67.843	89	Rv4_100953	255	2.06e-123	360	924	Pisuviricota	Duplopiviricetes	Durnavirales	f.0111
gene_14708|GeneMark.hmm|260_aa|-|3|782_Node_5157_length_782_cov_5.576869	260	Rv4_058377	44.091	85	Rv4_058377	220	1.22e-62	204	518	Kitrinoviricota	Alsuviricetes	o.0055	Endornaviridae
gene_16040|GeneMark.hmm|243_aa|-|1|729_Node_6093_length_730_cov_4.473364	243	Rv4_017439	27.35	88	Rv4_017439	234	8.95e-21	91.7	226	Pisuviricota	c.0017	o.0028	f.0099.base-Permutotetra
gene_16119|GeneMark.hmm|242_aa|-|2|727_Node_6167_length_727_cov_3.475535	242	Rv4_069066	76.763	99	Rv4_069066	241	1.17e-128	371	952	Pisuviricota	Duplopiviricetes	Durnavirales	f.0102.base-Curvula
gene_17346|GeneMark.hmm|229_aa|-|3|689_Node_7018_length_691_cov_21.275081	229	Rv4_043953	90.749	99	Rv4_043953	227	2.13e-151	429	1102	Pisuviricota	Pisoniviricetes	Picornavirales	f.0025
gene_17696|GeneMark.hmm|226_aa|-|2|679_Node_7275_length_681_cov_9.110197	226	Rv4_200345	62.595	58	Rv4_200345	131	1.97e-52	176	447	Duplornaviricota	Chrymotiviricetes	Ghabrivirales	f.0292
gene_7036|GeneMark.hmm|221_aa|-|228|893_Node_754_length_2047_cov_7.095238	221	rv20_v2_4572	26.923	70	rv20_v2_4572	156	6.71e-07	50.4	119	Kitrinoviricota	Tolucaviricetes	Tolivirales	Tombusviridae	Soybean_yellow_mottle_mosaic_virus
gene_20443|GeneMark.hmm|198_aa|+|2|598_Node_9360_length_614_cov_8.441774	198	Rv4_102894	92.784	98	Rv4_102894	194	9.22e-129	370	949	Pisuviricota	Duplopiviricetes	Durnavirales	Picobirnaviridae
gene_23040|GeneMark.hmm|188_aa|-|3|566_Node_11501_length_567_cov_2.570850	188	Rv4_031955	36.316	99	Rv4_031955	190	1.8e-25	102	254	Kitrinoviricota	c.0031	o.0042	f.0156
gene_23593|GeneMark.hmm|186_aa|-|1|558_Node_11970_length_558_cov_2.272165	186	Rv4_025727	70.968	100	Rv4_025727	186	8.41e-90	271	693	Kitrinoviricota	Magsaviricetes	Nodamuvirales	Nodaviridae
gene_23752|GeneMark.hmm|185_aa|-|1|555_Node_12042_length_556_cov_4.449275	185	Rv4_024967	54.167	52	Rv4_024967	96	3.35e-32	121	303	Kitrinoviricota	c.0031	o.0042	f.0156
gene_26018|GeneMark.hmm|174_aa|-|3|524_Node_13891_length_526_cov_4.739514	174	Rv4_108880	58.065	36	Rv4_108880	62	2.03e-17	79.7	195	Kitrinoviricota	c.0024	o.0035	f.0144
gene_26417|GeneMark.hmm|173_aa|-|3|521_Node_14228_length_521_cov_31.937500	173	Rv4_026212	80.347	100	Rv4_026212	173	6.99e-102	301	770	Pisuviricota	Duplopiviricetes	Durnavirales	f.0111
gene_26866|GeneMark.hmm|171_aa|-|3|515_Node_14702_length_515_cov_3.208145	171	Rv4_097146	68.519	95	Rv4_097146	162	2.28e-78	241	615	Kitrinoviricota	c.0031	o.0042	f.0156
gene_7918|GeneMark.hmm|165_aa|-|1055|1552_Node_1144_length_1553_cov_7.951351	165	Rv4_109776	53.247	47	Rv4_109776	77	8.23e-22	91.7	226	Kitrinoviricota	c.0031	o.0042	f.0156
gene_26431|GeneMark.hmm|160_aa|+|2|484_Node_14258_length_521_cov_4.008929	160	Rv4_206659	38.525	76	Rv4_206659	122	4.64e-20	85.9	211	Kitrinoviricota	c.0032	o.0043	f.0167
gene_18253|GeneMark.hmm|156_aa|-|1|468_Node_7688_length_666_cov_87.418212	156	Rv4_024824	85.806	99	Rv4_024824	155	1.68e-97	286	731	Kitrinoviricota	Tolucaviricetes	Tolivirales	Tombusviridae
gene_24278|GeneMark.hmm|150_aa|+|3|455_Node_12483_length_548_cov_4.033684	150	Rv4_097401	77.119	79	Rv4_097401	118	4.52e-51	171	434	Kitrinoviricota	c.0025	o.0036	f.0145

## Sheet: RVP5
qseqid	seq_length	sacc	pident, %	qcovs, %	stitle	length	evalue	bitscore	score	phylum	class	order	family	species
gene_5247|GeneMark.hmm|2771_aa|+|292|8607_Node_180_length_8802_cov_232.672929	2771	Rv4_154972	84.498	17	Rv4_154972	458	0	847	2188	Pisuviricota	Pisoniviricetes	Picornavirales	f.0007
gene_6039|GeneMark.hmm|1365_aa|+|2|4099_Node_300_length_4875_cov_24.404207	1365	Rv4_026230	41.079	35	Rv4_026230	482	2.19e-119	382	982	Kitrinoviricota	Magsaviricetes	Nodamuvirales	Nodaviridae
gene_5765|GeneMark.hmm|1311_aa|-|1913|5848_Node_248_length_6079_cov_2253.987679	1311	Rv4_112395	84.395	48	Rv4_112395	628	0	1120	2898	Kitrinoviricota	Magsaviricetes	Nodamuvirales	Nodaviridae
gene_9714|GeneMark.hmm|525_aa|-|35|1612_Node_1544_length_1714_cov_34.557587	525	Rv4_026515	71.759	82	Rv4_026515	432	0	677	1746	Pisuviricota	Duplopiviricetes	Durnavirales	Picobirnaviridae
gene_6701|GeneMark.hmm|494_aa|-|2|1483_Node_462_length_3355_cov_79.198050	494	Rv4_024924	76.047	87	Rv4_024924	430	0	662	1707	Pisuviricota	Duplopiviricetes	Durnavirales	Picobirnaviridae
gene_5831|GeneMark.hmm|449_aa|-|48|1397_Node_261_length_5693_cov_151.517260	449	Rv4_195590	41.895	88	Rv4_195590	401	9.43e-88	275	704	Kitrinoviricota	c.0032	o.0043	f.0167
gene_12605|GeneMark.hmm|396_aa|+|2|1192_Node_2965_length_1239_cov_71.108062	396	Rv4_026212	74.747	100	Rv4_026212	396	0	639	1647	Pisuviricota	Duplopiviricetes	Durnavirales	f.0111
gene_26619|GeneMark.hmm|204_aa|+|2|616_Node_12105_length_636_cov_48.253996	204	Rv4_102894	93	98	Rv4_102894	200	9.02e-134	383	983	Pisuviricota	Duplopiviricetes	Durnavirales	Picobirnaviridae
gene_25125|GeneMark.hmm|195_aa|-|1|585_Node_11003_length_665_cov_45.560811	195	Rv4_026212	73.276	59	Rv4_026212	116	2.7e-56	185	469	Pisuviricota	Duplopiviricetes	Durnavirales	f.0111
gene_31213|GeneMark.hmm|188_aa|-|3|566_Node_15687_length_566_cov_2.858012	188	Rv4_200345	63.571	74	Rv4_200345	140	1.07e-59	194	492	Duplornaviricota	Chrymotiviricetes	Ghabrivirales	f.0292
gene_22686|GeneMark.hmm|166_aa|-|220|720_Node_9273_length_722_cov_5.167951	166	Rv4_206606	49.635	83	Rv4_206606	137	4.28e-37	134	336	Kitrinoviricota	c.0026	o.0037	f.0148
gene_8525|GeneMark.hmm|162_aa|-|1|486_Node_1060_length_2080_cov_14.690583	162	Rv4_102894	84	62	Rv4_102894	100	1.81e-54	178	452	Pisuviricota	Duplopiviricetes	Durnavirales	Picobirnaviridae

## Sheet: RVP6
qseqid	seq_length	sacc	pident, %	qcovs, %	stitle	length	evalue	bitscore	score	phylum	class	order	family	species
gene_24899|GeneMark.hmm|206_aa|+|1|621_Node_10782_length_670_cov_12.448911	206	Rv4_026212	73.301	100	Rv4_026212	206	1.01e-110	325	832	Pisuviricota	Duplopiviricetes	Durnavirales	f.0111
gene_30843|GeneMark.hmm|187_aa|-|3|563_Node_15265_length_564_cov_40.397149	187	Rv4_026212	79.348	98	Rv4_026212	184	6.28e-108	317	812	Pisuviricota	Duplopiviricetes	Durnavirales	f.0111
gene_35107|GeneMark.hmm|170_aa|-|1|510_Node_18798_length_510_cov_4.489703	170	Rv4_026230	42.466	42	Rv4_026230	73	2.8e-14	70.5	171	Kitrinoviricota	Magsaviricetes	Nodamuvirales	Nodaviridae

## Sheet: SRVP22_05
qseqid	seq_length	sacc	pident, %	qcovs, %	stitle	length	evalue	bitscore	score	phylum	class	order	family	species
gene_444|GeneMark.hmm|2741_aa|-|152|8377_Node_31_length_8667_cov_66.159414	2741	rv20_v2_6203	99.208	18	rv20_v2_6203	505	0	1065	2755	Pisuviricota	Pisoniviricetes	Picornavirales	f.0012.base-Solinvi
gene_349|GeneMark.hmm|1858_aa|+|760|6336_Node_23_length_9467_cov_32.410581	1858	rv20_v2_2225	91.532	27	rv20_v2_2225	496	0	972	2512	Pisuviricota	Pisoniviricetes	Picornavirales	Dicistroviridae
gene_465|GeneMark.hmm|1743_aa|-|2857|8088_Node_33_length_8576_cov_6.414560	1743	rv20_v2_5780	98.906	26	rv20_v2_5780	457	0	952	2462	Pisuviricota	Pisoniviricetes	Picornavirales	Dicistroviridae
gene_1084|GeneMark.hmm|1642_aa|-|383|5311_Node_129_length_5411_cov_31.353316	1642	Rv4_203582	45.032	28	Rv4_203582	473	6.1e-127	408	1049	Negarnaviricota	Chunqiuviricetes	Muvirales	Qinviridae
gene_2251|GeneMark.hmm|1150_aa|-|141|3593_Node_423_length_3598_cov_15.758865	1150	Rv4_126005	97.778	39	Rv4_126005	450	0	931	2407	Pisuviricota	Pisoniviricetes	Picornavirales	Dicistroviridae
gene_1520|GeneMark.hmm|1027_aa|+|77|3160_Node_223_length_4472_cov_5.728575	1027	Rv4_305363	33.962	35	Rv4_305363	371	5.53e-43	161	407	Pisuviricota	c.0012	Sobelivirales	Solemoviridae
gene_2910|GeneMark.hmm|998_aa|+|20|3016_Node_638_length_3028_cov_11.658883	998	Rv4_106679	91.935	50	Rv4_106679	496	0	964	2492	Kitrinoviricota	Magsaviricetes	Nodamuvirales	Nodaviridae	Newington_virus
gene_2852|GeneMark.hmm|987_aa|+|40|3003_Node_617_length_3077_cov_23.762650	987	Rv4_124377	97.708	49	Rv4_124377	480	0	983	2542	Kitrinoviricota	Magsaviricetes	Nodamuvirales	Nodaviridae
gene_1900|GeneMark.hmm|974_aa|-|1018|3942_Node_321_length_3944_cov_3.726169	974	Rv4_124638	97.125	50	Rv4_124638	487	0	1002	2591	Kitrinoviricota	Alsuviricetes	Hepelivirales	Hepeviridae
gene_1221|GeneMark.hmm|915_aa|+|2251|4998_Node_153_length_5083_cov_120.925948	915	Rv4_129774	25.847	58	Rv4_129774	561	1.24e-29	125	313	Kitrinoviricota	c.0032	o.0043	f.0167
gene_2789|GeneMark.hmm|897_aa|-|181|2874_Node_597_length_3128_cov_11.418658	897	rv20_v2_72	83.084	52	rv20_v2_72	467	0	818	2113	Kitrinoviricota	Magsaviricetes	Nodamuvirales	Nodaviridae	Culannivirus_DW-2019a
gene_3299|GeneMark.hmm|883_aa|-|63|2714_Node_775_length_2716_cov_8.203178	883	rv20_v2_3837	95.142	56	rv20_v2_3837	494	0	993	2568	Pisuviricota	Pisoniviricetes	Picornavirales	f.0011	Trichosanthes_kirilowii_picorna-like_virus
gene_2621|GeneMark.hmm|874_aa|-|2|2623_Node_546_length_3254_cov_9.005344	874	Rv4_053380	30.658	53	Rv4_053380	486	5.25e-42	162	410	Duplornaviricota	Chrymotiviricetes	Ghabrivirales	f.0282.base-Megabirna
gene_1278|GeneMark.hmm|841_aa|-|1699|4224_Node_165_length_4896_cov_9.475223	841	Rv4_078668	99.499	47	Rv4_078668	399	0	833	2153	Kitrinoviricota	c.0031	o.0042	f.0153
gene_1167|GeneMark.hmm|800_aa|-|259|2661_Node_144_length_5243_cov_17.364410	800	Rv4_124218	50.693	63	Rv4_124218	505	4.14e-160	475	1222	Lenarviricota	Leviviricetes	Timlovirales	Blumeviridae
gene_3793|GeneMark.hmm|799_aa|-|56|2455_Node_953_length_2457_cov_20.437500	799	Rv4_039197	98.649	56	Rv4_039197	444	0	926	2393	Pisuviricota	Pisoniviricetes	Picornavirales	Dicistroviridae
gene_1505|GeneMark.hmm|783_aa|-|48|2399_Node_219_length_4485_cov_109.131233	783	Rv4_206746	97.755	63	Rv4_206746	490	0	1004	2596	Lenarviricota	Leviviricetes	o.0081.base-Norzi	f.0375
gene_2306|GeneMark.hmm|723_aa|+|168|2339_Node_443_length_3522_cov_7.611772	723	Rv4_025843	59.916	66	Rv4_025843	474	0	571	1472	Pisuviricota	c.0017	o.0028	f.0099.base-Permutotetra
gene_4396|GeneMark.hmm|722_aa|-|2|2167_Node_1202_length_2214_cov_4.194302	722	Rv4_132602	93.709	42	Rv4_132602	302	0	588	1515	Lenarviricota	Miaviricetes	Ourlivirales	Botourmiaviridae
gene_3841|GeneMark.hmm|710_aa|-|74|2206_Node_978_length_2424_cov_8.087622	710	Rv4_216513	39.948	53	Rv4_216513	383	9.51e-91	290	741	Pisuviricota	c.0013	o.0025.base-Sobeli	f.0076
gene_4149|GeneMark.hmm|703_aa|-|3|2111_Node_1094_length_2294_cov_3.875281	703	Rv4_078668	90.116	24	Rv4_078668	172	2.87e-108	337	864	Kitrinoviricota	c.0031	o.0042	f.0153
gene_4689|GeneMark.hmm|702_aa|-|3|2108_Node_1338_length_2110_cov_12.837015	702	Rv4_300356	88.787	77	Rv4_300356	544	0	1030	2664	Lenarviricota	Leviviricetes	Norzivirales	f.0367.base-Atkins
gene_4706|GeneMark.hmm|701_aa|-|3|2105_Node_1349_length_2105_cov_5.812992	701	Rv4_079359	42.531	68	Rv4_079359	482	2.2e-116	359	921	Kitrinoviricota	Magsaviricetes	Nodamuvirales	Nodaviridae
gene_4032|GeneMark.hmm|700_aa|-|1|2100_Node_1046_length_2347_cov_5.120053	700	Rv4_128973	36.64	68	Rv4_128973	494	7.21e-95	303	775	Lenarviricota	Leviviricetes	Timlovirales	Blumeviridae
gene_1622|GeneMark.hmm|689_aa|-|130|2199_Node_247_length_4267_cov_8.536242	689	Rv4_309205	56.863	73	Rv4_309205	510	0	555	1430	Lenarviricota	Leviviricetes	Timlovirales	Steitzviridae
gene_3070|GeneMark.hmm|686_aa|-|3|2060_Node_692_length_2862_cov_3.021872	686	rv20_v2_5326	51.487	64	rv20_v2_5326	437	4.72e-147	437	1124	Lenarviricota	Leviviricetes	Norzivirales	Solspiviridae
gene_1704|GeneMark.hmm|682_aa|-|1093|3141_Node_271_length_4152_cov_146.416278	682	rv20_v2_5206	99.388	72	rv20_v2_5206	490	0	1015	2625	Kitrinoviricota	Magsaviricetes	Nodamuvirales	Nodaviridae
gene_2053|GeneMark.hmm|671_aa|+|1720|3735_Node_365_length_3799_cov_19.296565	671	Rv4_129502	36.412	53	Rv4_129502	379	9.08e-59	203	516	Lenarviricota	Leviviricetes	Norzivirales	Fiersviridae
gene_1701|GeneMark.hmm|659_aa|+|1851|3830_Node_269_length_4159_cov_31.388399	659	Rv4_322881	57.613	74	Rv4_322881	486	0	567	1461	Lenarviricota	Leviviricetes	Timlovirales	Steitzviridae
gene_1916|GeneMark.hmm|656_aa|+|1878|3848_Node_326_length_3916_cov_23.443664	656	Rv4_174566	40.496	71	Rv4_174566	484	3.03e-110	342	876	Lenarviricota	Leviviricetes	Timlovirales	Steitzviridae
gene_1840|GeneMark.hmm|648_aa|+|2010|3956_Node_304_length_4022_cov_12.185617	648	Rv4_161282	48.984	75	Rv4_161282	492	4.66e-145	431	1109	Lenarviricota	Leviviricetes	Timlovirales	Steitzviridae
gene_2057|GeneMark.hmm|639_aa|-|22|1941_Node_368_length_3788_cov_7.876178	639	Rv4_056837	45.263	59	Rv4_056837	380	6.47e-104	322	826	Lenarviricota	Leviviricetes	Norzivirales	Duinviridae
gene_2084|GeneMark.hmm|639_aa|+|1790|3709_Node_372_length_3764_cov_136.014359	639	Rv4_129539	93.555	75	Rv4_129539	481	0	955	2469	Lenarviricota	Leviviricetes	Norzivirales	Solspiviridae	Puirovirus_lutenecus
gene_3268|GeneMark.hmm|636_aa|-|31|1941_Node_765_length_2729_cov_10.693901	636	Rv4_125500	52.138	77	Rv4_125500	491	2.09e-167	488	1255	Lenarviricota	Leviviricetes	Timlovirales	Blumeviridae
gene_1788|GeneMark.hmm|634_aa|-|54|1958_Node_293_length_4074_cov_33.088728	634	Rv4_046882	44.776	73	Rv4_046882	469	4.19e-123	374	961	Lenarviricota	Leviviricetes	Norzivirales	Duinviridae
gene_2390|GeneMark.hmm|631_aa|+|1412|3307_Node_473_length_3448_cov_3.837926	631	Rv4_211628	86.86	71	Rv4_211628	449	0	832	2148	Lenarviricota	Leviviricetes	Timlovirales	Blumeviridae
gene_2013|GeneMark.hmm|625_aa|+|1933|3810_Node_352_length_3846_cov_19.703949	625	Rv4_125000	52.588	77	Rv4_125000	483	4.94e-176	509	1310	Lenarviricota	Leviviricetes	Norzivirales	f.0361.base-Solspi
gene_1913|GeneMark.hmm|623_aa|+|2040|3911_Node_325_length_3927_cov_11.427089	623	Rv4_308739	50.224	71	Rv4_308739	446	1.26e-154	453	1165	Lenarviricota	Leviviricetes	Norzivirales	f.0361.base-Solspi
gene_1553|GeneMark.hmm|621_aa|+|2537|4402_Node_230_length_4427_cov_8.201654	621	Rv4_124071	28.96	64	Rv4_124071	404	8.08e-37	144	362	Lenarviricota	Leviviricetes	Timlovirales	f.0377	Shihmovirus_borborovivens
gene_1607|GeneMark.hmm|620_aa|+|2414|4276_Node_244_length_4338_cov_31.071278	620	Rv4_133041	60.211	76	Rv4_133041	475	0	595	1533	Lenarviricota	Leviviricetes	Norzivirales	Solspiviridae
gene_2243|GeneMark.hmm|617_aa|-|39|1892_Node_421_length_3602_cov_9.487674	617	Rv4_146444	69.83	66	Rv4_146444	411	0	602	1551	Lenarviricota	Leviviricetes	Norzivirales	Fiersviridae
gene_2033|GeneMark.hmm|616_aa|-|17|1867_Node_358_length_3819_cov_4.482915	616	Rv4_042189	53.846	76	Rv4_042189	481	1.55e-169	492	1267	Lenarviricota	Leviviricetes	Norzivirales	Solspiviridae
gene_4793|GeneMark.hmm|616_aa|-|29|1879_Node_1386_length_2079_cov_48.953639	616	Rv4_319299	59.239	60	Rv4_319299	368	2.32e-155	452	1162	Lenarviricota	Leviviricetes	Norzivirales	Fiersviridae
gene_1744|GeneMark.hmm|614_aa|-|3|1844_Node_281_length_4119_cov_25.921898	614	Rv4_129511	72.117	78	Rv4_129511	477	0	698	1802	Lenarviricota	Leviviricetes	Timlovirales	Blumeviridae	Dahmuivirus_pelovivens
gene_2429|GeneMark.hmm|614_aa|-|118|1962_Node_483_length_3419_cov_46.906157	614	Rv4_145347	33.879	65	Rv4_145347	428	3.36e-70	235	600	Lenarviricota	Leviviricetes	Norzivirales	f.0368.base-Atkins
gene_2271|GeneMark.hmm|611_aa|+|1660|3495_Node_430_length_3572_cov_13.535296	611	Rv4_126754	72.131	60	Rv4_126754	366	0	554	1428	Lenarviricota	Leviviricetes	Norzivirales	Fiersviridae	Gmuhndevirus_pelovivens
gene_1947|GeneMark.hmm|607_aa|-|104|1927_Node_335_length_3883_cov_18.120472	607	Rv4_189407	57.653	63	Rv4_189407	392	2.64e-151	442	1136	Lenarviricota	Leviviricetes	Timlovirales	Steitzviridae
gene_1932|GeneMark.hmm|606_aa|+|1980|3800_Node_330_length_3900_cov_60.108440	606	Rv4_132967	55.196	71	Rv4_132967	433	3.41e-163	474	1220	Lenarviricota	Leviviricetes	Norzivirales	Fiersviridae
gene_2113|GeneMark.hmm|606_aa|-|58|1878_Node_381_length_3728_cov_8.362244	606	rv20_v2_2781	34.174	71	rv20_v2_2781	436	7.75e-73	242	617	Lenarviricota	Leviviricetes	Norzivirales	Fiersviridae	Pepevirus_rubrum
gene_1364|GeneMark.hmm|605_aa|+|2705|4522_Node_186_length_4720_cov_15.850226	605	Rv4_126839	69.109	83	Rv4_126839	505	0	739	1907	Lenarviricota	Leviviricetes	Timlovirales	Blumeviridae
gene_3401|GeneMark.hmm|605_aa|+|820|2637_Node_811_length_2668_cov_4.025819	605	Rv4_300362	69.079	50	Rv4_300362	304	1.07e-150	437	1123	Lenarviricota	Leviviricetes	Timlovirales	Steitzviridae
gene_1635|GeneMark.hmm|603_aa|+|2299|4110_Node_251_length_4251_cov_148.470321	603	Rv4_038399	95.228	80	Rv4_038399	482	0	962	2488	Lenarviricota	Leviviricetes	Timlovirales	Blumeviridae	Nehpavirus_caenenecus
gene_1695|GeneMark.hmm|601_aa|-|3|1805_Node_270_length_4159_cov_16.882036	601	Rv4_133041	75.159	78	Rv4_133041	471	0	754	1946	Lenarviricota	Leviviricetes	Norzivirales	Solspiviridae
gene_5826|GeneMark.hmm|600_aa|+|3|1805_Node_1876_length_1817_cov_4.441514	600	Rv4_065607	41.551	56	Rv4_065607	361	4.12e-65	219	557	Lenarviricota	Leviviricetes	Timlovirales	Steitzviridae
gene_2207|GeneMark.hmm|595_aa|-|3|1787_Node_410_length_3629_cov_7.597863	595	Rv4_132967	49.184	71	Rv4_132967	429	7.69e-128	383	984	Lenarviricota	Leviviricetes	Norzivirales	Fiersviridae
gene_1767|GeneMark.hmm|594_aa|+|2224|4008_Node_289_length_4085_cov_10.662014	594	Rv4_124632	75.764	82	Rv4_124632	491	0	790	2040	Lenarviricota	Leviviricetes	Timlovirales	Blumeviridae
gene_1879|GeneMark.hmm|592_aa|-|49|1827_Node_316_length_3973_cov_36.850256	592	Rv4_129557	34.521	61	Rv4_129557	365	2.43e-58	202	515	Lenarviricota	Leviviricetes	Norzivirales	Duinviridae
gene_6077|GeneMark.hmm|589_aa|-|1|1767_Node_1996_length_1769_cov_3.019458	589	Rv4_092206	32.804	32	Rv4_092206	189	1.22e-18	90.1	222	Kitrinoviricota	c.0024	o.0035	f.0144
gene_891|GeneMark.hmm|585_aa|+|1777|3534_Node_99_length_5852_cov_16.930611	585	Rv4_151559	66.94	63	Rv4_151559	366	5.22e-178	508	1308	Kitrinoviricota	c.0024	o.0035	f.0144
gene_1743|GeneMark.hmm|585_aa|+|2283|4040_Node_282_length_4119_cov_17.157934	585	Rv4_154081	60.833	82	Rv4_154081	480	0	590	1520	Lenarviricota	Leviviricetes	Norzivirales	f.0361.base-Solspi
gene_1985|GeneMark.hmm|584_aa|+|2075|3829_Node_346_length_3860_cov_7.967785	584	Rv4_004311	49.794	82	Rv4_004311	486	2.65e-135	403	1036	Lenarviricota	Leviviricetes	Norzivirales	Duinviridae
gene_4128|GeneMark.hmm|582_aa|-|66|1814_Node_1084_length_2306_cov_3.742947	582	Rv4_154509	46.358	77	Rv4_154509	453	7.68e-131	390	1003	Lenarviricota	Leviviricetes	Timlovirales	Steitzviridae
gene_1991|GeneMark.hmm|581_aa|+|2071|3816_Node_344_length_3860_cov_20.953525	581	Rv4_161376	46.588	72	Rv4_161376	425	2.5e-113	345	885	Lenarviricota	Leviviricetes	Norzivirales	f.0367.base-Atkins
gene_2332|GeneMark.hmm|581_aa|+|1701|3446_Node_450_length_3501_cov_58.866103	581	Rv4_198647	86.905	58	Rv4_198647	336	0	614	1584	Lenarviricota	Leviviricetes	Norzivirales	Fiersviridae
gene_2038|GeneMark.hmm|580_aa|+|2051|3793_Node_359_length_3814_cov_32.038760	580	Rv4_169230	64.303	70	Rv4_169230	409	0	538	1385	Lenarviricota	Leviviricetes	Norzivirales	Fiersviridae
gene_2183|GeneMark.hmm|579_aa|+|1836|3575_Node_401_length_3663_cov_33.858217	579	Rv4_226816	55.422	57	Rv4_226816	332	3.7e-120	358	920	Lenarviricota	Leviviricetes	Norzivirales	Fiersviridae
gene_6245|GeneMark.hmm|579_aa|-|3|1739_Node_2075_length_1741_cov_114.058153	579	Rv4_039197	97.131	42	Rv4_039197	244	3.61e-174	501	1290	Pisuviricota	Pisoniviricetes	Picornavirales	Dicistroviridae
gene_1238|GeneMark.hmm|578_aa|+|3132|4868_Node_157_length_5031_cov_470.846914	578	Rv4_052576	94.206	81	Rv4_052576	466	0	900	2326	Kitrinoviricota	c.0032	o.0043	f.0167
gene_2240|GeneMark.hmm|578_aa|+|1821|3557_Node_419_length_3606_cov_14.962921	578	Rv4_226816	54.908	56	Rv4_226816	326	8.35e-114	342	878	Lenarviricota	Leviviricetes	Norzivirales	Fiersviridae
gene_2290|GeneMark.hmm|578_aa|-|3|1736_Node_439_length_3543_cov_8.850144	578	ya2_JAAOEH010013163_1	48.825	66	ya2_JAAOEH010013163_1	383	1.24e-121	367	942	Lenarviricota	Leviviricetes	Norzivirales	Fiersviridae
gene_1849|GeneMark.hmm|577_aa|-|82|1815_Node_307_length_4012_cov_21.120589	577	rv20_v2_1498	50.54	80	rv20_v2_1498	463	1.64e-150	441	1133	Lenarviricota	Leviviricetes	Norzivirales	Fiersviridae	Espurtavirus_simiicola
gene_2293|GeneMark.hmm|574_aa|-|108|1832_Node_438_length_3543_cov_16.542363	574	Rv4_127002	65.738	61	Rv4_127002	359	1.98e-158	458	1178	Lenarviricota	Leviviricetes	Norzivirales	Fiersviridae
gene_1662|GeneMark.hmm|567_aa|-|2504|4207_Node_257_length_4209_cov_13.429400	567	Rv4_078732	63.947	67	Rv4_078732	380	1.43e-179	512	1318	Pisuviricota	Pisoniviricetes	Picornavirales	f.0030
gene_2184|GeneMark.hmm|567_aa|-|2|1702_Node_402_length_3655_cov_14.613624	567	Rv4_125407	90.176	70	Rv4_125407	397	0	756	1952	Lenarviricota	Leviviricetes	Norzivirales	Fiersviridae
gene_5857|GeneMark.hmm|564_aa|-|115|1809_Node_1889_length_1811_cov_11.525892	564	Rv4_206968	54.73	77	Rv4_206968	444	8.89e-162	470	1210	Lenarviricota	Leviviricetes	Timlovirales	Steitzviridae
gene_6122|GeneMark.hmm|564_aa|-|3|1694_Node_2019_length_1761_cov_2.611374	564	Rv4_279548	45.024	75	Rv4_279548	422	1.05e-121	367	941	Lenarviricota	Leviviricetes	Timlovirales	Steitzviridae
gene_2341|GeneMark.hmm|559_aa|+|1796|3475_Node_453_length_3494_cov_115.312774	559	Rv4_129560	94.091	79	Rv4_129560	440	0	867	2239	Lenarviricota	Leviviricetes	Norzivirales	Fiersviridae	Andihavirus_borborohabitans
gene_2172|GeneMark.hmm|555_aa|+|1923|3590_Node_397_length_3687_cov_10.203652	555	rv20_v2_801	49.043	74	rv20_v2_801	418	1.85e-127	381	978	Lenarviricota	Leviviricetes	Norzivirales	Fiersviridae	Espurtavirus_simiicola
gene_2142|GeneMark.hmm|554_aa|+|1974|3638_Node_389_length_3697_cov_13.337472	554	Rv4_124156	52.727	79	Rv4_124156	440	2.77e-154	450	1158	Lenarviricota	Leviviricetes	Norzivirales	Duinviridae
gene_6585|GeneMark.hmm|553_aa|-|20|1681_Node_2239_length_1683_cov_4.522981	553	Rv4_053116	55.251	79	Rv4_053116	438	2.72e-170	490	1262	Lenarviricota	Leviviricetes	Norzivirales	Solspiviridae
gene_4577|GeneMark.hmm|552_aa|-|3|1658_Node_1287_length_2146_cov_17.406657	552	Rv4_166358	43.631	66	Rv4_166358	369	1.76e-95	296	759	Lenarviricota	Leviviricetes	Norzivirales	Fiersviridae
gene_2351|GeneMark.hmm|547_aa|-|1|1641_Node_458_length_3476_cov_8.592418	547	Rv4_105547	76.744	63	Rv4_105547	344	0	538	1385	Lenarviricota	Leviviricetes	Norzivirales	Fiersviridae
gene_2112|GeneMark.hmm|546_aa|+|1971|3611_Node_380_length_3730_cov_38.333880	546	Rv4_161459	77.143	64	Rv4_161459	350	0	577	1486	Lenarviricota	Leviviricetes	Norzivirales	Fiersviridae
gene_6224|GeneMark.hmm|546_aa|+|1|1641_Node_2068_length_1744_cov_2.895871	546	Rv4_126667	96.532	63	Rv4_126667	346	0	707	1824	Lenarviricota	Leviviricetes	Timlovirales	Blumeviridae
gene_6851|GeneMark.hmm|546_aa|-|1|1638_Node_2387_length_1640_cov_2.758775	546	Rv4_128145	98.246	31	Rv4_128145	171	5.59e-116	352	902	Pisuviricota	Pisoniviricetes	Picornavirales	f.0042.base-Marna
gene_1688|GeneMark.hmm|544_aa|-|81|1715_Node_266_length_4166_cov_38.716101	544	Rv4_188213	54.433	75	Rv4_188213	406	7.08e-150	436	1122	Lenarviricota	Leviviricetes	Norzivirales	Fiersviridae
gene_1988|GeneMark.hmm|543_aa|+|1936|3567_Node_343_length_3860_cov_23.632163	543	Rv4_067643	52.184	74	Rv4_067643	412	7.79e-133	395	1014	Lenarviricota	Leviviricetes	Norzivirales	Fiersviridae
gene_2278|GeneMark.hmm|542_aa|+|1776|3404_Node_433_length_3562_cov_55.603611	542	al2_001556	65.06	61	al2_001556	332	3.83e-149	432	1111	Lenarviricota	Leviviricetes	Norzivirales	Fiersviridae
gene_2215|GeneMark.hmm|539_aa|-|3|1619_Node_412_length_3616_cov_6.688117	539	Rv4_040447	61.871	77	Rv4_040447	417	0	531	1369	Lenarviricota	Leviviricetes	Timlovirales	Blumeviridae
gene_2281|GeneMark.hmm|539_aa|+|1781|3400_Node_432_length_3562_cov_366.030668	539	Rv4_256769	45.94	77	Rv4_256769	431	2.63e-122	367	942	Lenarviricota	Leviviricetes	Timlovirales	Steitzviridae
gene_2385|GeneMark.hmm|538_aa|-|105|1721_Node_471_length_3452_cov_69.186742	538	Rv4_123021	80.308	60	Rv4_123021	325	0	558	1439	Lenarviricota	Leviviricetes	Norzivirales	Fiersviridae
gene_5070|GeneMark.hmm|538_aa|-|2|1615_Node_1509_length_1999_cov_14.214434	538	Rv4_126748	57.971	64	Rv4_126748	345	5.83e-135	396	1017	Lenarviricota	Leviviricetes	Norzivirales	Fiersviridae
gene_5957|GeneMark.hmm|537_aa|-|157|1770_Node_1940_length_1791_cov_2.358556	537	Rv4_226546	54.036	83	Rv4_226546	446	3.84e-171	492	1267	Pisuviricota	Pisoniviricetes	Picornavirales	f.0030
gene_5193|GeneMark.hmm|535_aa|+|93|1700_Node_1563_length_1963_cov_5.023280	535	Rv4_074301	45.82	60	Rv4_074301	323	2.72e-89	283	725	Duplornaviricota	Chrymotiviricetes	Ghabrivirales	f.0296
gene_5397|GeneMark.hmm|535_aa|-|1|1605_Node_1670_length_1911_cov_2.488575	535	Rv4_126891	52.535	81	Rv4_126891	434	2.08e-152	444	1143	Lenarviricota	Leviviricetes	Norzivirales	Solspiviridae
gene_2362|GeneMark.hmm|532_aa|-|83|1681_Node_461_length_3464_cov_60.575052	532	Rv4_127058	70.122	62	Rv4_127058	328	4.9e-168	479	1233	Lenarviricota	Leviviricetes	Norzivirales	Fiersviridae
gene_2227|GeneMark.hmm|531_aa|+|1038|2633_Node_416_length_3610_cov_5.953916	531	Rv4_232166	43.973	84	Rv4_232166	448	4.27e-121	364	935	Kitrinoviricota	c.0031	o.0042	f.0153
gene_2883|GeneMark.hmm|531_aa|-|2|1594_Node_627_length_3050_cov_7.975143	531	Rv4_123656	37.631	53	Rv4_123656	287	1.82e-52	182	463	Lenarviricota	Leviviricetes	Norzivirales	Fiersviridae
gene_2393|GeneMark.hmm|527_aa|-|2|1582_Node_474_length_3445_cov_12.997628	527	Rv4_192268	61.461	74	Rv4_192268	397	1.15e-161	466	1198	Lenarviricota	Leviviricetes	Norzivirales	Fiersviridae
gene_4683|GeneMark.hmm|523_aa|-|56|1627_Node_1335_length_2112_cov_2.189799	523	Rv4_132967	40.455	82	Rv4_132967	440	2.5e-87	276	707	Lenarviricota	Leviviricetes	Norzivirales	Fiersviridae
gene_1935|GeneMark.hmm|522_aa|+|2242|3810_Node_331_length_3899_cov_157.344224	522	Rv4_305468	57.402	63	Rv4_305468	331	2.9e-131	385	990	Lenarviricota	Leviviricetes	Norzivirales	Fiersviridae
gene_2624|GeneMark.hmm|522_aa|-|3|1568_Node_548_length_3248_cov_20.703622	522	Rv4_127677	66.571	66	Rv4_127677	347	5.24e-169	482	1241	Lenarviricota	Leviviricetes	Norzivirales	Fiersviridae
gene_3144|GeneMark.hmm|522_aa|-|2|1567_Node_718_length_2809_cov_2.953216	522	Rv4_253528	41.926	67	Rv4_253528	353	3.45e-88	277	709	Lenarviricota	Leviviricetes	Timlovirales	Steitzviridae
gene_2526|GeneMark.hmm|520_aa|-|1|1560_Node_515_length_3341_cov_18.334455	520	Rv4_054445	82.888	72	Rv4_054445	374	0	655	1691	Lenarviricota	Leviviricetes	Norzivirales	Fiersviridae
gene_2643|GeneMark.hmm|516_aa|+|1650|3200_Node_553_length_3226_cov_21.001903	516	Rv4_124119	59.688	62	Rv4_124119	320	1.04e-132	389	998	Lenarviricota	Leviviricetes	Norzivirales	Fiersviridae
gene_7467|GeneMark.hmm|514_aa|-|1|1545_Node_2697_length_1546_cov_3.884589	514	Rv4_132967	42.898	67	Rv4_132967	352	3.51e-86	273	698	Lenarviricota	Leviviricetes	Norzivirales	Fiersviridae
gene_7516|GeneMark.hmm|512_aa|-|3|1538_Node_2732_length_1538_cov_3.117406	512	Rv4_164801	62.528	88	Rv4_164801	451	0	570	1468	Lenarviricota	Leviviricetes	Norzivirales	f.0367.base-Atkins
gene_2284|GeneMark.hmm|511_aa|+|1875|3410_Node_435_length_3547_cov_22.769142	511	Rv4_188614	66.97	86	Rv4_188614	439	0	621	1601	Lenarviricota	Leviviricetes	Norzivirales	Fiersviridae
gene_7577|GeneMark.hmm|509_aa|-|3|1529_Node_2764_length_1530_cov_3.160604	509	Rv4_056837	48.387	72	Rv4_056837	372	3.94e-118	354	909	Lenarviricota	Leviviricetes	Norzivirales	Duinviridae
gene_4134|GeneMark.hmm|503_aa|-|1|1509_Node_1085_length_2304_cov_14.909458	503	Rv4_126299	38.997	68	Rv4_126299	359	6.58e-71	232	592	Lenarviricota	Leviviricetes	Norzivirales	Fiersviridae
gene_745|GeneMark.hmm|501_aa|-|1414|2919_Node_74_length_6402_cov_17.291831	501	rv20_v2_2798	99.775	89	rv20_v2_2798	444	0	921	2380	Kitrinoviricota	Alsuviricetes	Martellivirales	Virgaviridae	Cucumber_green_mottle_mosaic_virus
gene_2420|GeneMark.hmm|500_aa|-|3|1502_Node_481_length_3427_cov_7.068277	500	Rv4_054431	90.53	53	Rv4_054431	264	4.29e-179	509	1310	Lenarviricota	Leviviricetes	Norzivirales	f.0361.base-Solspi
gene_1992|GeneMark.hmm|498_aa|-|2|1495_Node_347_length_3854_cov_30.378207	498	Rv4_129585	89.948	78	Rv4_129585	388	0	739	1908	Lenarviricota	Leviviricetes	Norzivirales	Duinviridae
gene_751|GeneMark.hmm|493_aa|+|3419|4900_Node_76_length_6389_cov_18.626029	493	Rv4_002929	90.476	89	Rv4_002929	441	0	838	2165	Kitrinoviricota	Alsuviricetes	Martellivirales	Virgaviridae	Chili_pepper_mild_mottle_virus
gene_728|GeneMark.hmm|492_aa|+|3423|4901_Node_71_length_6421_cov_960.957940	492	Rv4_002929	90.249	89	Rv4_002929	441	0	832	2150	Kitrinoviricota	Alsuviricetes	Martellivirales	Virgaviridae	Chili_pepper_mild_mottle_virus
gene_2501|GeneMark.hmm|492_aa|-|20|1498_Node_508_length_3358_cov_6.158904	492	Rv4_130267	62.24	78	Rv4_130267	384	1.55e-176	501	1291	Lenarviricota	Leviviricetes	Norzivirales	Fiersviridae
gene_8075|GeneMark.hmm|489_aa|-|3|1469_Node_3037_length_1471_cov_2.181688	489	Rv4_126839	97.945	90	Rv4_126839	438	0	896	2315	Lenarviricota	Leviviricetes	Timlovirales	Blumeviridae
gene_779|GeneMark.hmm|488_aa|-|1432|2898_Node_79_length_6327_cov_36.742245	488	Rv4_051245	91.304	90	Rv4_051245	437	0	846	2186	Kitrinoviricota	Alsuviricetes	Martellivirales	Virgaviridae	Tropical_soda_apple_mosaic_virus
gene_5358|GeneMark.hmm|487_aa|+|339|1802_Node_1649_length_1921_cov_4.589827	487	Rv4_322211	41.962	97	Rv4_322211	479	1.02e-135	401	1031	Kitrinoviricota	Tolucaviricetes	Tolivirales	Tombusviridae
gene_3504|GeneMark.hmm|486_aa|-|2|1459_Node_846_length_2614_cov_4.286501	486	Rv4_033592	57.923	75	Rv4_033592	366	5.26e-152	442	1137	Lenarviricota	Leviviricetes	Norzivirales	f.0361.base-Solspi
gene_4315|GeneMark.hmm|481_aa|-|1|1443_Node_1167_length_2234_cov_9.378066	481	Rv4_105186	54.369	84	Rv4_105186	412	6.26e-149	431	1108	Lenarviricota	Miaviricetes	Ourlivirales	Botourmiaviridae
gene_740|GeneMark.hmm|478_aa|-|1417|2853_Node_73_length_6408_cov_579.899448	478	rv20_v2_2798	98.198	93	rv20_v2_2798	444	0	910	2352	Kitrinoviricota	Alsuviricetes	Martellivirales	Virgaviridae	Cucumber_green_mottle_mosaic_virus
gene_8544|GeneMark.hmm|470_aa|-|3|1415_Node_3296_length_1416_cov_2.186150	470	Rv4_125407	45.636	83	Rv4_125407	401	3.46e-115	345	885	Lenarviricota	Leviviricetes	Norzivirales	Fiersviridae
gene_1570|GeneMark.hmm|466_aa|-|43|1443_Node_236_length_4391_cov_7.305465	466	Rv4_293022	60.521	99	Rv4_293022	461	0	587	1512	Kitrinoviricota	c.0024	o.0035	f.0144
gene_2258|GeneMark.hmm|456_aa|-|1|1368_Node_427_length_3582_cov_22.969507	456	Rv4_129511	77.015	73	Rv4_129511	335	0	529	1363	Lenarviricota	Leviviricetes	Timlovirales	Blumeviridae	Dahmuivirus_pelovivens
gene_2627|GeneMark.hmm|452_aa|-|1|1356_Node_550_length_3245_cov_7.679067	452	Rv4_127058	68.598	73	Rv4_127058	328	7.4e-170	481	1237	Lenarviricota	Leviviricetes	Norzivirales	Fiersviridae
gene_2200|GeneMark.hmm|450_aa|-|73|1425_Node_407_length_3640_cov_8.504626	450	Rv4_092066	43.103	99	Rv4_092066	464	6.17e-111	337	865	Kitrinoviricota	c.0024	o.0035	f.0144
gene_9351|GeneMark.hmm|442_aa|-|3|1328_Node_3780_length_1328_cov_2.591235	442	Rv4_114151	49.618	30	Rv4_114151	131	5.38e-33	130	327	Lenarviricota	Miaviricetes	Ourlivirales	Botourmiaviridae
gene_9447|GeneMark.hmm|439_aa|-|2|1318_Node_3841_length_1319_cov_2.164526	439	Rv4_062899	47.09	86	Rv4_062899	378	7.42e-107	325	832	Kitrinoviricota	Magsaviricetes	Nodamuvirales	Nodaviridae
gene_6728|GeneMark.hmm|437_aa|+|292|1605_Node_2322_length_1659_cov_3.470366	437	Rv4_038776	53.634	85	Rv4_038776	399	5.14e-142	417	1071	Kitrinoviricota	c.0024	o.0035	f.0144
gene_9255|GeneMark.hmm|437_aa|-|23|1336_Node_3715_length_1338_cov_23.956522	437	Rv4_005835	37.77	63	Rv4_005835	278	2.94e-55	187	475	Lenarviricota	Leviviricetes	Norzivirales	Fiersviridae
gene_9029|GeneMark.hmm|435_aa|-|1|1305_Node_3594_length_1356_cov_1.911925	435	Rv4_130267	99.485	89	Rv4_130267	388	0	796	2056	Lenarviricota	Leviviricetes	Norzivirales	Fiersviridae
gene_5982|GeneMark.hmm|433_aa|-|14|1315_Node_1951_length_1787_cov_4.955659	433	rv20_v2_3770	95.43	86	rv20_v2_3770	372	0	734	1894	Kitrinoviricota	Alsuviricetes	Martellivirales	Virgaviridae	Tobacco_mild_green_mosaic_virus
gene_9100|GeneMark.hmm|431_aa|-|55|1350_Node_3626_length_1350_cov_11.729052	431	Rv4_170683	41.176	84	Rv4_170683	374	1.48e-80	256	654	Lenarviricota	Leviviricetes	Norzivirales	Fiersviridae
gene_1841|GeneMark.hmm|429_aa|-|3|1289_Node_306_length_4014_cov_18.051002	429	Rv4_218624	59.184	80	Rv4_218624	343	2.31e-140	411	1057	Lenarviricota	Leviviricetes	Timlovirales	Blumeviridae
gene_9822|GeneMark.hmm|429_aa|-|1|1287_Node_4051_length_1289_cov_3.935033	429	Rv4_322694	45.373	78	Rv4_322694	335	1.2e-82	258	660	Lenarviricota	Leviviricetes	Norzivirales	Fiersviridae	Loslovirus_caenicola
gene_1725|GeneMark.hmm|428_aa|+|2665|3951_Node_276_length_4138_cov_8.214760	428	Rv4_038776	57.662	85	Rv4_038776	385	2.7e-146	427	1099	Kitrinoviricota	c.0024	o.0035	f.0144
gene_10011|GeneMark.hmm|424_aa|-|2|1273_Node_4165_length_1275_cov_4.006656	424	Rv4_320784	41.987	70	Rv4_320784	312	2.6e-69	227	579	Lenarviricota	Leviviricetes	Norzivirales	Fiersviridae
gene_10112|GeneMark.hmm|422_aa|-|1|1266_Node_4227_length_1267_cov_3.211893	422	Rv4_206968	60.354	94	Rv4_206968	396	1.66e-174	497	1279	Lenarviricota	Leviviricetes	Timlovirales	Steitzviridae
gene_3307|GeneMark.hmm|421_aa|-|1|1263_Node_776_length_2715_cov_15.522332	421	Rv4_123656	37.023	59	Rv4_123656	262	9.04e-49	170	430	Lenarviricota	Leviviricetes	Norzivirales	Fiersviridae
gene_2198|GeneMark.hmm|419_aa|-|1|1257_Node_405_length_3643_cov_4.049580	419	Rv4_124263	65.64	100	Rv4_124263	422	0	585	1507	Kitrinoviricota	c.0024	o.0035	f.0144
gene_2813|GeneMark.hmm|418_aa|+|945|2201_Node_604_length_3102_cov_28.811159	418	Rv4_275710	99.74	92	Rv4_275710	385	0	809	2090	Kitrinoviricota	Tolucaviricetes	Tolivirales	Tombusviridae
gene_10268|GeneMark.hmm|417_aa|-|1|1251_Node_4325_length_1253_cov_7.290678	417	Rv4_122962	46.341	78	Rv4_122962	328	7.43e-80	250	638	Lenarviricota	Leviviricetes	Norzivirales	Fiersviridae
gene_10262|GeneMark.hmm|415_aa|-|5|1252_Node_4330_length_1253_cov_2.127966	415	Rv4_014720	46.154	93	Rv4_014720	390	1.95e-111	333	855	Lenarviricota	Leviviricetes	Timlovirales	Steitzviridae
gene_8866|GeneMark.hmm|412_aa|-|3|1238_Node_3491_length_1375_cov_5.277266	412	Rv4_206968	56.314	71	Rv4_206968	293	8.68e-110	332	850	Lenarviricota	Leviviricetes	Timlovirales	Steitzviridae
gene_9801|GeneMark.hmm|410_aa|-|58|1290_Node_4027_length_1292_cov_10.005742	410	Rv4_266341	60.759	96	Rv4_266341	395	1.91e-174	494	1272	Lenarviricota	Leviviricetes	Norzivirales	f.0361.base-Solspi
gene_9215|GeneMark.hmm|408_aa|-|2|1225_Node_3700_length_1341_cov_3.017350	408	Rv4_048974	62.346	79	Rv4_048974	324	1.05e-148	426	1094	Lenarviricota	Leviviricetes	Norzivirales	Fiersviridae
gene_10742|GeneMark.hmm|405_aa|-|1|1215_Node_4605_length_1217_cov_2.078671	405	Rv4_322313	45.926	100	Rv4_322313	405	3.71e-108	328	841	Kitrinoviricota	Magsaviricetes	Nodamuvirales	f.0127.base-Noda
gene_10423|GeneMark.hmm|403_aa|-|29|1240_Node_4416_length_1241_cov_5.258562	403	Rv4_128373	79.501	90	Rv4_128373	361	0	571	1472	Kitrinoviricota	Magsaviricetes	Nodamuvirales	Nodaviridae
gene_1335|GeneMark.hmm|402_aa|-|1191|2399_Node_179_length_4764_cov_44.685568	402	Rv4_063072	54.734	84	Rv4_063072	338	5.12e-134	389	1000	Pisuviricota	Stelpaviricetes	o.0007.base-Patata	f.0061
gene_10881|GeneMark.hmm|402_aa|-|1|1206_Node_4690_length_1206_cov_2.451898	402	Rv4_129557	47.059	84	Rv4_129557	340	7.51e-101	307	787	Lenarviricota	Leviviricetes	Norzivirales	Duinviridae
gene_7674|GeneMark.hmm|400_aa|-|2|1201_Node_2819_length_1516_cov_3.857935	400	Rv4_191884	43.609	66	Rv4_191884	266	1.97e-60	204	518	Lenarviricota	Leviviricetes	o.0081.base-Norzi	f.0375
gene_10795|GeneMark.hmm|400_aa|-|11|1213_Node_4632_length_1213_cov_7.348246	400	Rv4_322694	43.77	77	Rv4_322694	313	3.17e-79	249	635	Lenarviricota	Leviviricetes	Norzivirales	Fiersviridae	Loslovirus_caenicola
gene_10940|GeneMark.hmm|400_aa|-|2|1201_Node_4731_length_1202_cov_2.207263	400	Rv4_276883	68.59	78	Rv4_276883	312	2.29e-155	445	1145	Lenarviricota	Leviviricetes	Norzivirales	Fiersviridae
gene_3089|GeneMark.hmm|398_aa|-|1|1194_Node_698_length_2842_cov_5.438064	398	Rv4_230355	48.855	66	Rv4_230355	262	9.17e-77	245	626	Lenarviricota	Leviviricetes	Timlovirales	Steitzviridae
gene_2900|GeneMark.hmm|394_aa|-|56|1240_Node_633_length_3034_cov_6.100642	394	rv20_v2_1351	41.126	55	rv20_v2_1351	231	1.65e-46	165	418	Lenarviricota	Leviviricetes	Timlovirales	Steitzviridae	Espurtavirus_simiicola
gene_6449|GeneMark.hmm|393_aa|+|486|1667_Node_2182_length_1702_cov_13.019644	393	ya2_JAAOEH010021446_1	54.237	75	ya2_JAAOEH010021446_1	295	1.56e-110	327	837	Lenarviricota	Leviviricetes	Norzivirales	Fiersviridae
gene_11447|GeneMark.hmm|389_aa|-|2|1168_Node_5042_length_1168_cov_3.188128	389	Rv4_206968	50	99	Rv4_206968	402	2.21e-124	368	944	Lenarviricota	Leviviricetes	Timlovirales	Steitzviridae
gene_11488|GeneMark.hmm|388_aa|-|2|1165_Node_5061_length_1166_cov_2.830741	388	Rv4_126094	90.107	96	Rv4_126094	374	0	704	1816	Lenarviricota	Leviviricetes	Norzivirales	Solspiviridae
gene_1753|GeneMark.hmm|386_aa|+|2885|4045_Node_284_length_4117_cov_3.992334	386	Rv4_154081	60.322	95	Rv4_154081	373	1.71e-156	450	1157	Lenarviricota	Leviviricetes	Norzivirales	f.0361.base-Solspi
gene_7056|GeneMark.hmm|384_aa|+|2|1156_Node_2489_length_1612_cov_3.350227	384	ya2_JAAOEH010000091_1	43.553	90	ya2_JAAOEH010000091_1	349	3.82e-90	280	715	Pisuviricota	Pisoniviricetes	Picornavirales	Dicistroviridae
gene_3302|GeneMark.hmm|383_aa|+|1129|2280_Node_778_length_2715_cov_5.985995	383	al2_000105	75.248	53	al2_000105	202	2.36e-107	322	826	Lenarviricota	Leviviricetes	Timlovirales	Steitzviridae	Weheuvirus_pelenecus
gene_11093|GeneMark.hmm|383_aa|+|1|1152_Node_4817_length_1190_cov_3.306177	383	Rv4_322694	44.406	74	Rv4_322694	286	1.75e-74	236	602	Lenarviricota	Leviviricetes	Norzivirales	Fiersviridae	Loslovirus_caenicola
gene_11758|GeneMark.hmm|381_aa|-|2|1144_Node_5244_length_1146_cov_1.793103	381	Rv4_132727	53.668	68	Rv4_132727	259	1.74e-91	281	718	Lenarviricota	c.0066.base-Howelto	o.0087	f.0383
gene_3807|GeneMark.hmm|377_aa|-|3|1133_Node_963_length_2446_cov_2.445428	377	Rv4_037738	69.198	63	Rv4_037738	237	1.24e-116	344	882	Lenarviricota	Leviviricetes	Norzivirales	Fiersviridae
gene_11996|GeneMark.hmm|376_aa|-|3|1130_Node_5381_length_1131_cov_4.073724	376	rv20_v2_7035	70.635	100	rv20_v2_7035	378	0	551	1419	Pisuviricota	Duplopiviricetes	Durnavirales	Picobirnaviridae	Bovine_picobirnavirus
gene_1126|GeneMark.hmm|371_aa|-|1382|2497_Node_135_length_5311_cov_20.428790	371	Rv4_044520	50.847	95	Rv4_044520	354	2.62e-119	355	910	Kitrinoviricota	Tolucaviricetes	Tolivirales	Tombusviridae
gene_11667|GeneMark.hmm|370_aa|-|3|1112_Node_5185_length_1153_cov_3.014815	370	Rv4_157041	48.87	94	Rv4_157041	354	2.11e-106	320	820	Lenarviricota	Leviviricetes	Norzivirales	Fiersviridae
gene_11050|GeneMark.hmm|368_aa|-|85|1191_Node_4787_length_1193_cov_11.025000	368	Rv4_128069	54.373	70	Rv4_128069	263	4.05e-90	275	703	Lenarviricota	Leviviricetes	Norzivirales	Fiersviridae
gene_11547|GeneMark.hmm|363_aa|-|3|1091_Node_5101_length_1161_cov_4.908088	363	Rv4_125294	98.206	61	Rv4_125294	223	1.45e-160	455	1170	Lenarviricota	Leviviricetes	Norzivirales	Fiersviridae
gene_8356|GeneMark.hmm|360_aa|-|1|1080_Node_3181_length_1441_cov_1.733187	360	al2_000033	44.667	83	al2_000033	300	1.9e-71	229	584	Lenarviricota	Leviviricetes	Norzivirales	Fiersviridae	Darnbovirus_asiadaptatum
gene_12911|GeneMark.hmm|359_aa|-|1|1077_Node_5982_length_1078_cov_3.930348	359	Rv4_126011	59.091	79	Rv4_126011	286	6.52e-105	315	808	Lenarviricota	Leviviricetes	Norzivirales	Fiersviridae
gene_9719|GeneMark.hmm|358_aa|-|1|1074_Node_3992_length_1299_cov_2.145188	358	Rv4_322691	76.471	62	Rv4_322691	221	1.4e-121	357	917	Lenarviricota	Leviviricetes	o.0081.base-Norzi	f.0375
gene_2201|GeneMark.hmm|354_aa|-|77|1141_Node_406_length_3640_cov_21.398094	354	Rv4_123198	97.561	81	Rv4_123198	287	0	575	1483	Lenarviricota	Leviviricetes	Norzivirales	Fiersviridae
gene_2730|GeneMark.hmm|349_aa|-|2|1048_Node_579_length_3166_cov_7.732622	349	Rv4_046882	46.091	68	Rv4_046882	243	3.81e-61	204	519	Lenarviricota	Leviviricetes	Norzivirales	Duinviridae
gene_2454|GeneMark.hmm|344_aa|-|2|1033_Node_492_length_3402_cov_9.542806	344	al2_000138	66.254	94	al2_000138	323	2.77e-157	450	1157	Lenarviricota	Leviviricetes	Norzivirales	Fiersviridae	Muyegivirus_borborenecus
gene_13870|GeneMark.hmm|341_aa|-|3|1025_Node_6592_length_1025_cov_3.784664	341	Rv4_129502	94.412	99	Rv4_129502	340	0	672	1733	Lenarviricota	Leviviricetes	Norzivirales	Fiersviridae
gene_12723|GeneMark.hmm|338_aa|+|3|1019_Node_5852_length_1089_cov_13.630906	338	Rv4_048702	94.872	69	Rv4_048702	234	2.08e-161	455	1170	Lenarviricota	Leviviricetes	Norzivirales	Fiersviridae	Kowinovirus_pelenecus
gene_5925|GeneMark.hmm|337_aa|-|1|1011_Node_1924_length_1797_cov_11.776682	337	Rv4_169620	52.817	83	Rv4_169620	284	5.29e-98	299	765	Lenarviricota	Leviviricetes	Norzivirales	Duinviridae
gene_11502|GeneMark.hmm|337_aa|+|2|1015_Node_5073_length_1164_cov_4.096242	337	ya2_JAAOEH010002863_1	63.758	88	ya2_JAAOEH010002863_1	298	2.31e-142	412	1059	Kitrinoviricota	Tolucaviricetes	Tolivirales	Tombusviridae
gene_5630|GeneMark.hmm|335_aa|+|3|1010_Node_1784_length_1858_cov_2.979832	335	Rv4_170211	39.275	99	Rv4_170211	331	1.5e-70	227	579	Pisuviricota	Stelpaviricetes	o.0005.base-Patata	f.0059
gene_14372|GeneMark.hmm|332_aa|-|2|997_Node_6945_length_998_cov_1.846486	332	rv20_v2_685	97.885	99	rv20_v2_685	331	0	678	1750	Pisuviricota	Pisoniviricetes	Picornavirales	Marnaviridae	Sanfarnavirus_1
gene_13211|GeneMark.hmm|331_aa|+|3|998_Node_6191_length_1059_cov_2.145030	331	al2_000237	48	68	al2_000237	225	5.8e-60	197	500	Lenarviricota	Leviviricetes	Norzivirales	Fiersviridae	Kehmevirus_caenenecus
gene_9843|GeneMark.hmm|327_aa|-|1|981_Node_4057_length_1288_cov_3.030453	327	Rv4_125182	57.237	46	Rv4_125182	152	4.22e-51	176	445	Lenarviricota	Leviviricetes	Norzivirales	Fiersviridae	Grendvuvirus_asiocola
gene_2922|GeneMark.hmm|324_aa|-|2|973_Node_641_length_3023_cov_6.321017	324	rv20_v2_4507	60.793	70	rv20_v2_4507	227	2.23e-91	277	709	Lenarviricota	Leviviricetes	Timlovirales	Steitzviridae
gene_14867|GeneMark.hmm|324_aa|-|2|973_Node_7267_length_974_cov_3.376249	324	Rv4_047284	80.1	62	Rv4_047284	201	1.13e-114	340	873	Pisuviricota	Pisoniviricetes	Picornavirales	Marnaviridae
gene_4447|GeneMark.hmm|323_aa|-|1|969_Node_1221_length_2202_cov_23.886801	323	Rv4_052576	92.857	69	Rv4_052576	224	1.51e-154	442	1136	Kitrinoviricota	c.0032	o.0043	f.0167
gene_15028|GeneMark.hmm|322_aa|-|1|966_Node_7370_length_968_cov_3.445810	322	Rv4_127631	77.07	98	Rv4_127631	314	0	520	1340	Lenarviricota	Leviviricetes	Timlovirales	Blumeviridae
gene_12496|GeneMark.hmm|321_aa|-|3|965_Node_5699_length_1102_cov_3.417881	321	Rv4_122962	54.015	85	Rv4_122962	274	3.22e-98	293	750	Lenarviricota	Leviviricetes	Norzivirales	Fiersviridae
gene_2708|GeneMark.hmm|320_aa|-|3|962_Node_573_length_3181_cov_6.478764	320	Rv4_153698	44.69	69	Rv4_153698	226	2.54e-52	179	455	Lenarviricota	Leviviricetes	Norzivirales	f.0361.base-Solspi
gene_15134|GeneMark.hmm|320_aa|-|2|961_Node_7459_length_963_cov_1.824719	320	Rv4_125307	96.744	67	Rv4_125307	215	2.11e-156	442	1137	Lenarviricota	Leviviricetes	Norzivirales	Fiersviridae
gene_15162|GeneMark.hmm|320_aa|-|2|961_Node_7465_length_962_cov_6.689539	320	Rv4_005835	39.111	70	Rv4_005835	225	8.16e-46	159	401	Lenarviricota	Leviviricetes	Norzivirales	Fiersviridae
gene_2415|GeneMark.hmm|319_aa|+|2391|3350_Node_478_length_3433_cov_41.760417	319	Rv4_019043	63.303	68	Rv4_019043	218	2.21e-98	294	752	Lenarviricota	Leviviricetes	Norzivirales	Fiersviridae
gene_12453|GeneMark.hmm|319_aa|-|2|958_Node_5685_length_1104_cov_1.768186	319	Rv4_040309	79.762	53	Rv4_040309	168	2.59e-94	286	733	Lenarviricota	Leviviricetes	Timlovirales	Steitzviridae
gene_2274|GeneMark.hmm|317_aa|+|2495|3448_Node_431_length_3565_cov_5.289233	317	rv20_v2_5332	53.363	68	rv20_v2_5332	223	2.32e-71	226	575	Lenarviricota	Leviviricetes	Norzivirales	Fiersviridae
gene_13424|GeneMark.hmm|317_aa|+|2|955_Node_6314_length_1047_cov_5.726899	317	Rv4_226816	53.744	71	Rv4_226816	227	3.15e-75	234	598	Lenarviricota	Leviviricetes	Norzivirales	Fiersviridae
gene_15741|GeneMark.hmm|312_aa|-|3|938_Node_7869_length_938_cov_3.494798	312	Rv4_300254	49.117	89	Rv4_300254	283	3.62e-89	272	696	Lenarviricota	Leviviricetes	Timlovirales	Steitzviridae
gene_4057|GeneMark.hmm|310_aa|+|1358|2290_Node_1055_length_2341_cov_7.291446	310	Rv4_300362	79.73	24	Rv4_300362	74	2.61e-37	135	341	Lenarviricota	Leviviricetes	Timlovirales	Steitzviridae
gene_4491|GeneMark.hmm|310_aa|-|2|931_Node_1243_length_2181_cov_12.188805	310	Rv4_122834	92.683	93	Rv4_122834	287	0	544	1402	Lenarviricota	Leviviricetes	Norzivirales	Fiersviridae
gene_11674|GeneMark.hmm|310_aa|+|3|935_Node_5181_length_1153_cov_4.170370	310	Rv4_166766	36.866	69	Rv4_166766	217	1.91e-31	121	303	Lenarviricota	Leviviricetes	Norzivirales	Fiersviridae
gene_3198|GeneMark.hmm|309_aa|-|2|928_Node_740_length_2771_cov_6.691994	309	rv20_v2_5327	45.556	57	rv20_v2_5327	180	3.46e-44	157	398	Lenarviricota	Leviviricetes	Norzivirales	Solspiviridae
gene_2369|GeneMark.hmm|308_aa|+|2455|3381_Node_464_length_3462_cov_4.551785	308	al2_001414	66.079	74	al2_001414	227	2.23e-112	329	844	Lenarviricota	Leviviricetes	Norzivirales	Fiersviridae
gene_4986|GeneMark.hmm|307_aa|-|126|1049_Node_1470_length_2020_cov_3.972265	307	Rv4_068168	78.799	92	Rv4_068168	283	3.03e-175	493	1270	Kitrinoviricota	Tolucaviricetes	Tolivirales	Tombusviridae
gene_11144|GeneMark.hmm|307_aa|-|3|923_Node_4844_length_1187_cov_3.973070	307	Rv4_143145	73.6	41	Rv4_143145	125	5.93e-63	205	522	Lenarviricota	Leviviricetes	Timlovirales	Steitzviridae
gene_15189|GeneMark.hmm|307_aa|-|2|922_Node_7499_length_960_cov_3.143179	307	Rv4_001374	78.241	70	Rv4_001374	216	1.39e-126	370	950	Pisuviricota	Stelpaviricetes	o.0005.base-Patata	f.0059
gene_675|GeneMark.hmm|306_aa|-|2221|3141_Node_64_length_6674_cov_17.023027	306	Rv4_017274	38.095	81	Rv4_017274	252	4.41e-46	160	406	Pisuviricota	Stelpaviricetes	o.0007.base-Patata	f.0061
gene_11349|GeneMark.hmm|305_aa|-|1|915_Node_4968_length_1174_cov_4.069936	305	Rv4_271162	63.851	97	Rv4_271162	296	1.6e-134	388	997	Lenarviricota	Leviviricetes	Norzivirales	Duinviridae
gene_8678|GeneMark.hmm|304_aa|-|2|913_Node_3379_length_1400_cov_3.156745	304	Rv4_123101	50.831	98	Rv4_123101	301	7.29e-95	285	728	Lenarviricota	Leviviricetes	Norzivirales	Fiersviridae
gene_16401|GeneMark.hmm|304_aa|-|2|913_Node_8326_length_913_cov_1.925000	304	Rv4_037584	94.079	100	Rv4_037584	304	0	602	1553	Lenarviricota	Leviviricetes	Norzivirales	Fiersviridae
gene_16425|GeneMark.hmm|304_aa|-|2|913_Node_8309_length_913_cov_47.367857	304	Rv4_124173	97.046	78	Rv4_124173	237	4e-170	475	1222	Lenarviricota	Leviviricetes	Norzivirales	Fiersviridae	Paysduvirus_asiocola
gene_16513|GeneMark.hmm|302_aa|-|3|908_Node_8409_length_909_cov_1.849282	302	Rv4_128250	44.196	73	Rv4_128250	224	8.94e-57	188	477	Lenarviricota	Leviviricetes	Norzivirales	Duinviridae	Kohmavirus_luticola
gene_16523|GeneMark.hmm|302_aa|-|2|907_Node_8417_length_909_cov_1.309809	302	Rv4_218624	72.251	63	Rv4_218624	191	9.39e-101	305	781	Lenarviricota	Leviviricetes	Timlovirales	Blumeviridae
gene_16768|GeneMark.hmm|300_aa|-|1|900_Node_8579_length_901_cov_1.748792	300	Rv4_065228	51.667	99	Rv4_065228	300	1.01e-91	280	715	Lenarviricota	Miaviricetes	Ourlivirales	Botourmiaviridae
gene_16791|GeneMark.hmm|299_aa|-|3|899_Node_8591_length_900_cov_3.382104	299	Rv4_322691	74.582	100	Rv4_322691	299	1.06e-168	475	1222	Lenarviricota	Leviviricetes	o.0081.base-Norzi	f.0375
gene_14966|GeneMark.hmm|297_aa|+|2|895_Node_7333_length_970_cov_5.870680	297	Rv4_239672	69.585	73	Rv4_239672	217	3.05e-108	321	822	Lenarviricota	Leviviricetes	Norzivirales	Fiersviridae
gene_17027|GeneMark.hmm|297_aa|-|2|892_Node_8727_length_893_cov_3.431707	297	Rv4_147092	45.425	100	Rv4_147092	306	1.23e-84	262	670	Pisuviricota	Stelpaviricetes	o.0005.base-Patata	f.0059
gene_11439|GeneMark.hmm|296_aa|+|210|1100_Node_5028_length_1169_cov_12.738139	296	Rv4_127002	88.987	77	Rv4_127002	227	2.07e-141	404	1037	Lenarviricota	Leviviricetes	Norzivirales	Fiersviridae
gene_15212|GeneMark.hmm|296_aa|+|1|891_Node_7520_length_959_cov_1.480813	296	Rv4_040447	93.913	78	Rv4_040447	230	2.26e-160	456	1174	Lenarviricota	Leviviricetes	Timlovirales	Blumeviridae
gene_3472|GeneMark.hmm|295_aa|-|1|885_Node_835_length_2634_cov_7.013276	295	Rv4_039201	54.487	53	Rv4_039201	156	3.35e-46	159	403	Lenarviricota	Leviviricetes	Norzivirales	Fiersviridae
gene_7697|GeneMark.hmm|295_aa|+|567|1454_Node_2835_length_1513_cov_8.413194	295	Rv4_127002	87.168	77	Rv4_127002	226	1.83e-140	401	1031	Lenarviricota	Leviviricetes	Norzivirales	Fiersviridae
gene_16661|GeneMark.hmm|295_aa|-|15|902_Node_8510_length_904_cov_1.299639	295	Rv4_268176	33.113	97	Rv4_268176	302	4.91e-39	144	364	Pisuviricota	Pisoniviricetes	Picornavirales	f.0030
gene_17182|GeneMark.hmm|295_aa|-|1|885_Node_8857_length_887_cov_1.945946	295	Rv4_059537	83.729	100	Rv4_059537	295	0	520	1338	Lenarviricota	Leviviricetes	Norzivirales	Fiersviridae
gene_3102|GeneMark.hmm|294_aa|-|2|883_Node_703_length_2835_cov_10.743302	294	Rv4_300254	42.424	64	Rv4_300254	198	8.76e-43	152	383	Lenarviricota	Leviviricetes	Timlovirales	Steitzviridae
gene_15258|GeneMark.hmm|293_aa|+|1|882_Node_7552_length_956_cov_3.218573	293	ya2_JAAOEH010004287_1	75.281	91	ya2_JAAOEH010004287_1	267	1.01e-144	416	1070	Kitrinoviricota	c.0024	o.0035	f.0144
gene_17341|GeneMark.hmm|293_aa|-|1|879_Node_8959_length_881_cov_2.756188	293	Rv4_002929	93.174	100	Rv4_002929	293	0	585	1507	Kitrinoviricota	Alsuviricetes	Martellivirales	Virgaviridae	Chili_pepper_mild_mottle_virus
gene_17546|GeneMark.hmm|291_aa|-|2|874_Node_9118_length_874_cov_1.816479	291	Rv4_053217	98.83	59	Rv4_053217	171	1.27e-116	346	888	Lenarviricota	Miaviricetes	Ourlivirales	Botourmiaviridae
gene_17586|GeneMark.hmm|290_aa|-|3|872_Node_9141_length_872_cov_3.311640	290	Rv4_264011	32.536	69	Rv4_264011	209	4.03e-20	90.9	224	Lenarviricota	Leviviricetes	Timlovirales	Steitzviridae
gene_11903|GeneMark.hmm|288_aa|-|1|864_Node_5322_length_1138_cov_3.568075	288	Rv4_303234	60	61	Rv4_303234	175	8.91e-70	225	573	Lenarviricota	Leviviricetes	Norzivirales	f.0361.base-Solspi
gene_16491|GeneMark.hmm|286_aa|-|50|910_Node_8391_length_910_cov_1.837515	286	Rv4_038137	98.131	75	Rv4_038137	214	3.46e-156	442	1136	Lenarviricota	Leviviricetes	Norzivirales	Fiersviridae
gene_17953|GeneMark.hmm|286_aa|-|3|860_Node_9406_length_861_cov_1.789340	286	Rv4_276639	51.445	60	Rv4_276639	173	2.42e-51	176	445	Lenarviricota	Leviviricetes	Norzivirales	Solspiviridae
gene_18039|GeneMark.hmm|286_aa|-|1|858_Node_9442_length_859_cov_3.557252	286	Rv4_128622	51.475	99	Rv4_128622	305	2.15e-101	306	783	Lenarviricota	Leviviricetes	Norzivirales	f.0361.base-Solspi
gene_18060|GeneMark.hmm|286_aa|-|1|858_Node_9462_length_858_cov_3.035669	286	Rv4_124619	64.754	85	Rv4_124619	244	9.77e-105	313	803	Lenarviricota	Leviviricetes	Norzivirales	Duinviridae
gene_17747|GeneMark.hmm|285_aa|+|2|859_Node_9258_length_867_cov_1.875315	285	Rv4_190399	97.318	92	Rv4_190399	261	0	533	1374	Lenarviricota	Leviviricetes	Norzivirales	Fiersviridae
gene_18283|GeneMark.hmm|283_aa|-|2|850_Node_9641_length_851_cov_1.404884	283	Rv4_269404	69.231	60	Rv4_269404	169	2.97e-78	243	621	Pisuviricota	Pisoniviricetes	Picornavirales	f.0032
gene_15024|GeneMark.hmm|282_aa|-|102|950_Node_7367_length_968_cov_5.052514	282	Rv4_074825	53.261	98	Rv4_074825	276	1.23e-94	288	737	Kitrinoviricota	c.0024	o.0035	f.0144
gene_1757|GeneMark.hmm|281_aa|-|45|890_Node_286_length_4103_cov_8.608685	281	Rv4_300542	63.83	50	Rv4_300542	141	1.74e-54	181	458	Lenarviricota	Leviviricetes	Timlovirales	Steitzviridae
gene_18440|GeneMark.hmm|281_aa|-|3|845_Node_9744_length_846_cov_1.733506	281	Rv4_192042	34.454	81	Rv4_192042	238	7.5e-30	118	295	Lenarviricota	Leviviricetes	Timlovirales	f.0377
gene_16050|GeneMark.hmm|277_aa|-|2|832_Node_8093_length_926_cov_1.358734	277	Rv4_052199	96.059	73	Rv4_052199	203	9.21e-144	412	1059	Pisuviricota	Pisoniviricetes	Picornavirales	Marnaviridae
gene_18953|GeneMark.hmm|276_aa|-|1|828_Node_10118_length_830_cov_1.367239	276	Rv4_123226	96.154	47	Rv4_123226	130	3.91e-87	268	685	Pisuviricota	Pisoniviricetes	Picornavirales	Marnaviridae
gene_2094|GeneMark.hmm|273_aa|-|2|820_Node_376_length_3745_cov_9.747277	273	Rv4_167573	45.342	59	Rv4_167573	161	1.31e-37	138	347	Lenarviricota	Leviviricetes	Timlovirales	Steitzviridae
gene_15396|GeneMark.hmm|273_aa|+|1|822_Node_7650_length_951_cov_1.387244	273	Rv4_065971	82.353	25	Rv4_065971	68	7.32e-33	125	315	Lenarviricota	Miaviricetes	Ourlivirales	Botourmiaviridae
gene_19233|GeneMark.hmm|273_aa|-|3|821_Node_10322_length_822_cov_1.259012	273	Rv4_052921	95.918	90	Rv4_052921	245	3.02e-175	491	1265	Lenarviricota	Leviviricetes	Norzivirales	Fiersviridae
gene_19341|GeneMark.hmm|273_aa|-|1|819_Node_10366_length_820_cov_4.993307	273	Rv4_288620	50.877	62	Rv4_288620	171	6.84e-46	160	404	Lenarviricota	Leviviricetes	Norzivirales	Fiersviridae
gene_19375|GeneMark.hmm|272_aa|-|2|817_Node_10397_length_819_cov_2.533512	272	Rv4_286610	60.073	99	Rv4_286610	273	8.11e-112	330	846	Pisuviricota	Duplopiviricetes	Durnavirales	Cystoviridae
gene_17058|GeneMark.hmm|271_aa|-|76|891_Node_8747_length_892_cov_3.056166	271	Rv4_130010	57.769	93	Rv4_130010	251	1.69e-96	288	738	Lenarviricota	Leviviricetes	Norzivirales	Fiersviridae
gene_11472|GeneMark.hmm|270_aa|-|1|810_Node_5051_length_1167_cov_4.560329	270	al2_001566	58.71	57	al2_001566	155	3.34e-55	182	462	Lenarviricota	Leviviricetes	Norzivirales	Fiersviridae
gene_4693|GeneMark.hmm|269_aa|-|3|809_Node_1343_length_2109_cov_4.482318	269	Rv4_051733	88.35	77	Rv4_051733	206	4.59e-128	372	955	Lenarviricota	Leviviricetes	Norzivirales	Atkinsviridae
gene_19781|GeneMark.hmm|269_aa|-|1|807_Node_10707_length_807_cov_2.544959	269	Rv4_005508	76.692	99	Rv4_005508	266	3.33e-151	432	1110	Kitrinoviricota	Tolucaviricetes	Tolivirales	Tombusviridae
gene_19679|GeneMark.hmm|268_aa|+|1|807_Node_10626_length_810_cov_3.149254	268	ya2_JAAOEH010013163_1	56.471	63	ya2_JAAOEH010013163_1	170	1.96e-63	206	524	Lenarviricota	Leviviricetes	Norzivirales	Fiersviridae
gene_19892|GeneMark.hmm|268_aa|-|1|804_Node_10801_length_804_cov_2.692202	268	Rv4_263247	68.914	99	Rv4_263247	267	1.73e-141	406	1043	Pisuviricota	Pisoniviricetes	Picornavirales	Dicistroviridae
gene_14295|GeneMark.hmm|266_aa|-|174|974_Node_6888_length_1002_cov_3.611410	266	ya2_JAAOEH010013163_1	54.225	52	ya2_JAAOEH010013163_1	142	1.54e-43	154	389	Lenarviricota	Leviviricetes	Norzivirales	Fiersviridae
gene_19485|GeneMark.hmm|266_aa|-|14|814_Node_10513_length_815_cov_1.990566	266	Rv4_111683	56.287	63	Rv4_111683	167	3.14e-55	183	464	Lenarviricota	Leviviricetes	Norzivirales	Fiersviridae
gene_20038|GeneMark.hmm|266_aa|-|2|799_Node_10915_length_800_cov_1.845942	266	Rv4_125294	92.179	67	Rv4_125294	179	8.28e-116	337	865	Lenarviricota	Leviviricetes	Norzivirales	Fiersviridae
gene_1576|GeneMark.hmm|265_aa|-|114|911_Node_234_length_4391_cov_23.916860	265	Rv4_125537	50.446	83	Rv4_125537	224	3.46e-63	202	514	Lenarviricota	Leviviricetes	Timlovirales	Blumeviridae
gene_3387|GeneMark.hmm|265_aa|-|1|795_Node_807_length_2675_cov_5.511530	265	Rv4_293518	38.824	60	Rv4_293518	170	1.47e-26	108	270	Lenarviricota	Leviviricetes	Norzivirales	Fiersviridae
gene_20107|GeneMark.hmm|265_aa|-|3|797_Node_10943_length_798_cov_3.155862	265	Rv4_166642	37.083	88	Rv4_166642	240	2.79e-37	137	346	Lenarviricota	Leviviricetes	Timlovirales	Blumeviridae
gene_20159|GeneMark.hmm|265_aa|-|1|795_Node_11010_length_796_cov_2.067773	265	Rv4_074585	48.077	98	Rv4_074585	260	1.86e-77	243	621	Lenarviricota	Leviviricetes	Norzivirales	Solspiviridae
gene_20227|GeneMark.hmm|264_aa|-|3|794_Node_11067_length_794_cov_2.203883	264	Rv4_264532	54.819	63	Rv4_264532	166	1.45e-59	193	491	Lenarviricota	Leviviricetes	Timlovirales	Steitzviridae
gene_1828|GeneMark.hmm|263_aa|+|3186|3977_Node_301_length_4044_cov_6.478721	263	Rv4_124071	57.143	83	Rv4_124071	217	1.68e-79	247	631	Lenarviricota	Leviviricetes	Timlovirales	f.0377	Shihmovirus_borborovivens
gene_15615|GeneMark.hmm|263_aa|-|150|941_Node_7784_length_943_cov_3.397701	263	Rv4_171648	53.043	43	Rv4_171648	115	1.25e-26	108	270	Lenarviricota	Miaviricetes	Ourlivirales	Botourmiaviridae
gene_18522|GeneMark.hmm|262_aa|-|53|841_Node_9792_length_843_cov_3.340260	262	al2_000087	97.414	89	al2_000087	232	6.94e-167	471	1212	Lenarviricota	Leviviricetes	Norzivirales	Solspiviridae
gene_19923|GeneMark.hmm|262_aa|-|14|802_Node_10792_length_804_cov_4.068399	262	Rv4_073769	38.857	61	Rv4_073769	175	3.93e-27	109	273	Lenarviricota	Leviviricetes	Norzivirales	Fiersviridae
gene_20477|GeneMark.hmm|262_aa|-|2|787_Node_11220_length_788_cov_4.959441	262	Rv4_126265	61.404	87	Rv4_126265	228	5.36e-95	287	735	Lenarviricota	Leviviricetes	Timlovirales	Steitzviridae
gene_20496|GeneMark.hmm|262_aa|-|1|786_Node_11251_length_787_cov_2.638655	262	Rv4_127666	99.618	100	Rv4_127666	262	0	536	1381	Lenarviricota	Leviviricetes	Norzivirales	Fiersviridae
gene_20614|GeneMark.hmm|260_aa|+|1|783_Node_11350_length_784_cov_1.651195	260	Rv4_124071	58.904	84	Rv4_124071	219	1.27e-87	268	684	Lenarviricota	Leviviricetes	Timlovirales	f.0377	Shihmovirus_borborovivens
gene_20860|GeneMark.hmm|258_aa|-|2|775_Node_11529_length_777_cov_1.590909	258	Rv4_005826	63.178	100	Rv4_005826	258	2.12e-117	343	881	Lenarviricota	Leviviricetes	Timlovirales	Steitzviridae
gene_20986|GeneMark.hmm|257_aa|-|3|773_Node_11604_length_774_cov_3.556348	257	Rv4_128069	58.602	71	Rv4_128069	186	2.03e-66	210	535	Lenarviricota	Leviviricetes	Norzivirales	Fiersviridae
gene_1926|GeneMark.hmm|256_aa|-|53|823_Node_329_length_3903_cov_67.295039	256	rv20_v2_4507	73.418	62	rv20_v2_4507	158	2.16e-75	234	596	Lenarviricota	Leviviricetes	Timlovirales	Steitzviridae
gene_11459|GeneMark.hmm|256_aa|-|2|769_Node_5038_length_1168_cov_5.090411	256	Rv4_005262	59.836	47	Rv4_005262	122	9.98e-42	147	372	Lenarviricota	Leviviricetes	Timlovirales	Steitzviridae
gene_18973|GeneMark.hmm|256_aa|+|2|772_Node_10105_length_830_cov_3.550859	256	Rv4_086159	46.429	63	Rv4_086159	168	4.28e-41	146	369	Lenarviricota	Leviviricetes	Norzivirales	Fiersviridae
gene_19652|GeneMark.hmm|256_aa|-|39|809_Node_10605_length_811_cov_3.077236	256	Rv4_300362	86.842	45	Rv4_300362	114	4.91e-68	213	542	Lenarviricota	Leviviricetes	Timlovirales	Steitzviridae
gene_21273|GeneMark.hmm|255_aa|-|2|766_Node_11800_length_767_cov_3.955331	255	Rv4_270128	43.284	79	Rv4_270128	201	1.14e-46	163	412	Lenarviricota	Leviviricetes	Timlovirales	Blumeviridae
gene_7908|GeneMark.hmm|253_aa|-|2|760_Node_2948_length_1491_cov_5.022567	253	Rv4_226816	64.655	46	Rv4_226816	116	2.26e-44	152	385	Lenarviricota	Leviviricetes	Norzivirales	Fiersviridae
gene_20485|GeneMark.hmm|253_aa|+|2|763_Node_11225_length_788_cov_3.303497	253	Rv4_048753	51.777	77	Rv4_048753	197	2.92e-63	201	511	Lenarviricota	Leviviricetes	Norzivirales	Fiersviridae	Scuadavirus_asiohabitans
gene_15320|GeneMark.hmm|252_aa|-|194|952_Node_7591_length_953_cov_2.568182	252	Rv4_224190	53.279	94	Rv4_224190	244	9.35e-79	246	628	Kitrinoviricota	Tolucaviricetes	Tolivirales	Tombusviridae
gene_21650|GeneMark.hmm|252_aa|-|3|758_Node_12080_length_758_cov_3.252555	252	Rv4_125294	64.024	65	Rv4_125294	164	3.58e-73	228	581	Lenarviricota	Leviviricetes	Norzivirales	Fiersviridae
gene_21667|GeneMark.hmm|252_aa|-|2|757_Node_12133_length_757_cov_1.562865	252	Rv4_065971	68.868	42	Rv4_065971	106	1.02e-42	151	382	Lenarviricota	Miaviricetes	Ourlivirales	Botourmiaviridae
gene_21785|GeneMark.hmm|251_aa|-|1|753_Node_12210_length_754_cov_2.177680	251	Rv4_092206	37.652	96	Rv4_092206	247	9.04e-42	149	375	Kitrinoviricota	c.0024	o.0035	f.0144
gene_2246|GeneMark.hmm|247_aa|-|52|795_Node_422_length_3601_cov_33.573129	247	Rv4_284464	48.276	59	Rv4_284464	145	7.54e-47	159	403	Lenarviricota	Leviviricetes	Timlovirales	Steitzviridae
gene_20534|GeneMark.hmm|247_aa|-|42|785_Node_11280_length_786_cov_1.712482	247	Rv4_189377	69.061	73	Rv4_189377	181	1.25e-90	275	704	Lenarviricota	Leviviricetes	o.0081.base-Norzi	f.0375
gene_11931|GeneMark.hmm|246_aa|-|1|738_Node_5339_length_1136_cov_1.953904	246	Rv4_189144	38.298	36	Rv4_189144	94	9.57e-11	62.4	150	Lenarviricota	Leviviricetes	Timlovirales	Steitzviridae
gene_19569|GeneMark.hmm|246_aa|-|1|738_Node_10569_length_813_cov_1.812162	246	Rv4_051034	57.895	70	Rv4_051034	171	1.52e-61	199	505	Lenarviricota	Leviviricetes	Norzivirales	Fiersviridae
gene_22279|GeneMark.hmm|246_aa|-|3|740_Node_12569_length_742_cov_1.840060	246	rv20_v2_4844	59.565	93	rv20_v2_4844	230	2.98e-91	276	707	Pisuviricota	Duplopiviricetes	Durnavirales	Picobirnaviridae	Otarine_picobirnavirus
gene_22507|GeneMark.hmm|245_aa|-|3|737_Node_12744_length_737_cov_2.432229	245	Rv4_132370	75.102	100	Rv4_132370	245	2.19e-140	399	1026	Kitrinoviricota	c.0024	o.0035	f.0144
gene_22677|GeneMark.hmm|244_aa|-|2|733_Node_12879_length_733_cov_2.671212	244	Rv4_155073	40	47	Rv4_155073	115	1.07e-17	82.8	203	Lenarviricota	Leviviricetes	Timlovirales	Steitzviridae
gene_22729|GeneMark.hmm|243_aa|-|2|730_Node_12924_length_732_cov_1.514416	243	Rv4_128101	69.88	68	Rv4_128101	166	7.02e-78	244	623	Kitrinoviricota	Magsaviricetes	Nodamuvirales	Nodaviridae
gene_22739|GeneMark.hmm|243_aa|-|2|730_Node_12899_length_732_cov_6.317147	243	Rv4_129585	92.975	99	Rv4_129585	242	5.65e-169	474	1221	Lenarviricota	Leviviricetes	Norzivirales	Duinviridae
gene_22740|GeneMark.hmm|243_aa|-|3|731_Node_12898_length_732_cov_6.531108	243	Rv4_055006	69.048	86	Rv4_055006	210	7.27e-101	297	760	Lenarviricota	Leviviricetes	Norzivirales	Fiersviridae
gene_23013|GeneMark.hmm|241_aa|-|3|725_Node_13160_length_725_cov_1.861963	241	Rv4_000610	60.619	93	Rv4_000610	226	5.5e-97	288	737	Lenarviricota	Leviviricetes	Timlovirales	Steitzviridae
gene_8220|GeneMark.hmm|240_aa|-|2|721_Node_3106_length_1456_cov_1.920463	240	Rv4_139116	37.5	33	Rv4_139116	80	2.51e-07	52	123	Lenarviricota	Leviviricetes	Timlovirales	Steitzviridae
gene_22326|GeneMark.hmm|240_aa|+|1|723_Node_12607_length_741_cov_1.962575	240	Rv4_295892	50.562	73	Rv4_295892	178	5.41e-52	174	440	Lenarviricota	Leviviricetes	Norzivirales	Fiersviridae
gene_23222|GeneMark.hmm|240_aa|-|2|721_Node_13310_length_721_cov_1.234568	240	al2_000784	94.872	98	al2_000784	234	3.3e-163	458	1178	Lenarviricota	Leviviricetes	Timlovirales	Steitzviridae	Abakapovirus_asiadaptatum
gene_23233|GeneMark.hmm|239_aa|-|3|719_Node_13285_length_721_cov_111.317901	239	Rv4_039197	98.206	93	Rv4_039197	223	1.98e-165	465	1196	Pisuviricota	Pisoniviricetes	Picornavirales	Dicistroviridae
gene_23337|GeneMark.hmm|239_aa|-|1|717_Node_13362_length_719_cov_2.952012	239	Rv4_006131	57.073	85	Rv4_006131	205	4.69e-67	214	546	Kitrinoviricota	c.0024	o.0035	f.0144
gene_16024|GeneMark.hmm|238_aa|-|2|715_Node_8072_length_927_cov_1.975410	238	Rv4_122834	93.694	47	Rv4_122834	111	3.32e-70	219	557	Lenarviricota	Leviviricetes	Norzivirales	Fiersviridae
gene_19552|GeneMark.hmm|238_aa|+|1|717_Node_10530_length_814_cov_4.605938	238	Rv4_234794	39.545	91	Rv4_234794	220	8.18e-40	143	360	Lenarviricota	Leviviricetes	Timlovirales	Steitzviridae
gene_22544|GeneMark.hmm|238_aa|+|3|719_Node_12778_length_736_cov_2.464555	238	Rv4_126813	61.506	99	Rv4_126813	239	1.39e-96	290	743	Lenarviricota	Leviviricetes	Norzivirales	Duinviridae
gene_21859|GeneMark.hmm|237_aa|-|38|751_Node_12228_length_753_cov_5.439706	237	Rv4_168239	29.24	69	Rv4_168239	171	8.36e-20	88.6	218	Pisuviricota	Pisoniviricetes	Picornavirales	f.0028.base-Dicistro
gene_23557|GeneMark.hmm|237_aa|-|3|713_Node_13541_length_714_cov_2.989080	237	Rv4_040309	79.237	99	Rv4_040309	236	4.33e-142	405	1040	Lenarviricota	Leviviricetes	Timlovirales	Steitzviridae
gene_7268|GeneMark.hmm|236_aa|-|2|709_Node_2600_length_1580_cov_1.892502	236	Rv4_263835	49.074	46	Rv4_263835	108	4.66e-30	117	294	Lenarviricota	Leviviricetes	Timlovirales	Steitzviridae
gene_12503|GeneMark.hmm|236_aa|-|2|709_Node_5703_length_1102_cov_2.566569	236	Rv4_309992	52.632	24	Rv4_309992	57	3.6e-13	69.3	168	Lenarviricota	Leviviricetes	Timlovirales	Steitzviridae
gene_16739|GeneMark.hmm|236_aa|-|2|709_Node_8556_length_902_cov_1.464415	236	Rv4_126655	98.729	100	Rv4_126655	236	3.25e-175	490	1262	Kitrinoviricota	c.0024	o.0035	f.0144
gene_12588|GeneMark.hmm|235_aa|-|2|706_Node_5779_length_1097_cov_2.434570	235	Rv4_056020	80.851	100	Rv4_056020	235	2.28e-137	394	1012	Lenarviricota	Leviviricetes	Norzivirales	Fiersviridae
gene_22277|GeneMark.hmm|235_aa|-|3|707_Node_12573_length_742_cov_1.523169	235	al2_000322	93.617	100	al2_000322	235	5.91e-163	454	1168	Lenarviricota	Leviviricetes	Norzivirales	Fiersviridae
gene_22355|GeneMark.hmm|235_aa|+|1|708_Node_12588_length_741_cov_3.482036	235	Rv4_257573	36.126	79	Rv4_257573	191	2.59e-26	106	265	Lenarviricota	Leviviricetes	Timlovirales	Steitzviridae
gene_23903|GeneMark.hmm|235_aa|-|3|707_Node_13805_length_707_cov_2.657729	235	Rv4_238553	48.889	38	Rv4_238553	90	4.79e-22	94.4	233	Lenarviricota	Leviviricetes	Timlovirales	Steitzviridae
gene_12094|GeneMark.hmm|234_aa|-|2|703_Node_5437_length_1125_cov_8.474335	234	Rv4_166358	46.429	48	Rv4_166358	112	9.69e-25	101	252	Lenarviricota	Leviviricetes	Norzivirales	Fiersviridae
gene_16028|GeneMark.hmm|234_aa|-|3|704_Node_8075_length_927_cov_1.727166	234	Rv4_127136	87	43	Rv4_127136	100	1.88e-57	186	473	Lenarviricota	Leviviricetes	Norzivirales	Fiersviridae
gene_20499|GeneMark.hmm|234_aa|-|82|786_Node_11260_length_787_cov_1.140056	234	Rv4_037732	58.491	68	Rv4_037732	159	1.29e-65	207	526	Lenarviricota	Leviviricetes	Norzivirales	Fiersviridae
gene_24079|GeneMark.hmm|234_aa|-|2|703_Node_13948_length_703_cov_3.115873	234	Rv4_126230	78.142	78	Rv4_126230	183	6.05e-104	305	781	Lenarviricota	Leviviricetes	Norzivirales	Fiersviridae
gene_24206|GeneMark.hmm|233_aa|-|1|699_Node_14031_length_701_cov_4.041401	233	Rv4_150760	53.659	53	Rv4_150760	123	5.69e-39	139	349	Lenarviricota	Leviviricetes	Norzivirales	Fiersviridae
gene_24230|GeneMark.hmm|233_aa|-|2|700_Node_14036_length_701_cov_3.232484	233	Rv4_129511	75.141	76	Rv4_129511	177	1.16e-89	273	698	Lenarviricota	Leviviricetes	Timlovirales	Blumeviridae	Dahmuivirus_pelovivens
gene_24263|GeneMark.hmm|233_aa|-|2|700_Node_14071_length_700_cov_15.639553	233	Rv4_000610	94.737	90	Rv4_000610	209	8.27e-148	417	1071	Lenarviricota	Leviviricetes	Timlovirales	Steitzviridae
gene_2490|GeneMark.hmm|231_aa|-|1089|1784_Node_503_length_3366_cov_18.684786	231	Rv4_312747	56.65	87	Rv4_312747	203	4.17e-77	240	613	Kitrinoviricota	Tolucaviricetes	Tolivirales	Tombusviridae
gene_20652|GeneMark.hmm|231_aa|-|86|781_Node_11382_length_783_cov_1.256338	231	Rv4_194356	84.475	95	Rv4_194356	219	4.68e-137	394	1013	Lenarviricota	Leviviricetes	Norzivirales	f.0361.base-Solspi
gene_11448|GeneMark.hmm|230_aa|-|2|691_Node_5047_length_1168_cov_1.147032	230	Rv4_125407	48.851	73	Rv4_125407	174	2.83e-43	151	381	Lenarviricota	Leviviricetes	Norzivirales	Fiersviridae
gene_24696|GeneMark.hmm|230_aa|-|2|691_Node_14416_length_692_cov_2.290792	230	Rv4_170434	35.294	74	Rv4_170434	170	3.72e-26	106	265	Kitrinoviricota	c.0024	o.0035	f.0144
gene_24707|GeneMark.hmm|230_aa|-|2|691_Node_14462_length_691_cov_1.978964	230	Rv4_124619	66.332	86	Rv4_124619	199	1.64e-86	265	676	Lenarviricota	Leviviricetes	Norzivirales	Duinviridae
gene_2439|GeneMark.hmm|229_aa|-|74|763_Node_488_length_3413_cov_24.066467	229	al2_001414	64.815	71	al2_001414	162	1.63e-70	219	558	Lenarviricota	Leviviricetes	Norzivirales	Fiersviridae
gene_9779|GeneMark.hmm|229_aa|-|2|688_Node_4023_length_1293_cov_2.813115	229	Rv4_123146	98.561	61	Rv4_123146	139	6.35e-95	285	730	Lenarviricota	Leviviricetes	Timlovirales	Blumeviridae
gene_24782|GeneMark.hmm|229_aa|-|2|688_Node_14490_length_690_cov_2.374392	229	Rv4_126597	99.558	99	Rv4_126597	226	5.71e-168	469	1206	Lenarviricota	Leviviricetes	Norzivirales	Solspiviridae
gene_24800|GeneMark.hmm|229_aa|-|3|689_Node_14536_length_689_cov_2.137987	229	Rv4_286663	62.981	91	Rv4_286663	208	2.48e-89	271	692	Pisuviricota	Duplopiviricetes	Durnavirales	Partitiviridae
gene_24850|GeneMark.hmm|229_aa|-|1|687_Node_14577_length_688_cov_2.866667	229	al2_000531	93.583	82	al2_000531	187	1.92e-132	379	973	Lenarviricota	Leviviricetes	Norzivirales	Fiersviridae	Martavirus_lutenecus
gene_11077|GeneMark.hmm|228_aa|-|2|685_Node_4810_length_1191_cov_3.193202	228	Rv4_159240	50	70	Rv4_159240	164	1.61e-47	163	412	Lenarviricota	Leviviricetes	Norzivirales	Fiersviridae
gene_13086|GeneMark.hmm|228_aa|-|3|686_Node_6104_length_1066_cov_3.017120	228	Rv4_200555	75	65	Rv4_200555	148	3.95e-80	241	616	Lenarviricota	Leviviricetes	Timlovirales	Steitzviridae
gene_25026|GeneMark.hmm|228_aa|-|1|684_Node_14690_length_685_cov_3.477124	228	Rv4_133029	96.5	88	Rv4_133029	200	5.61e-139	399	1024	Lenarviricota	Leviviricetes	Norzivirales	Solspiviridae
gene_17329|GeneMark.hmm|227_aa|-|2|682_Node_8963_length_881_cov_2.262376	227	Rv4_034317	53.684	42	Rv4_034317	95	3.03e-27	109	272	Lenarviricota	Leviviricetes	Timlovirales	Steitzviridae
gene_11494|GeneMark.hmm|226_aa|-|3|680_Node_5079_length_1164_cov_2.898258	226	Rv4_126230	73.394	48	Rv4_126230	109	4.3e-52	172	436	Lenarviricota	Leviviricetes	Norzivirales	Fiersviridae
gene_25216|GeneMark.hmm|226_aa|-|3|680_Node_14881_length_681_cov_1.861842	226	Rv4_132044	40.789	100	Rv4_132044	228	1.65e-42	150	378	Kitrinoviricota	c.0024	o.0035	f.0144
gene_5962|GeneMark.hmm|225_aa|-|2|676_Node_1945_length_1790_cov_4.376820	225	Rv4_066002	39.865	65	Rv4_066002	148	7.35e-30	115	288	Lenarviricota	Leviviricetes	Norzivirales	Fiersviridae
gene_23566|GeneMark.hmm|225_aa|-|34|711_Node_13581_length_713_cov_2.337500	225	Rv4_125294	97.479	53	Rv4_125294	119	6.09e-82	249	636	Lenarviricota	Leviviricetes	Norzivirales	Fiersviridae
gene_25382|GeneMark.hmm|225_aa|-|3|677_Node_14951_length_679_cov_4.427393	225	Rv4_128125	71.111	100	Rv4_128125	225	2.95e-116	341	874	Lenarviricota	Leviviricetes	Norzivirales	Solspiviridae
gene_25545|GeneMark.hmm|225_aa|-|2|676_Node_15085_length_676_cov_3.588723	225	Rv4_257543	43.128	90	Rv4_257543	211	2.54e-46	159	403	Kitrinoviricota	c.0024	o.0035	f.0144
gene_25609|GeneMark.hmm|224_aa|-|2|673_Node_15132_length_675_cov_3.737542	224	Rv4_132602	97.209	96	Rv4_132602	215	5.77e-154	436	1120	Lenarviricota	Miaviricetes	Ourlivirales	Botourmiaviridae
gene_11601|GeneMark.hmm|223_aa|-|485|1156_Node_5141_length_1157_cov_2.606089	223	Rv4_145347	38.372	76	Rv4_145347	172	1.59e-31	120	302	Lenarviricota	Leviviricetes	Norzivirales	f.0368.base-Atkins
gene_23914|GeneMark.hmm|223_aa|-|33|704_Node_13849_length_706_cov_2.086888	223	al2_000141	55.446	45	al2_000141	101	1.24e-32	121	304	Lenarviricota	Leviviricetes	Norzivirales	Fiersviridae	Brudgevirus_caenenecus
gene_25751|GeneMark.hmm|223_aa|-|2|670_Node_15295_length_672_cov_2.045075	223	Rv4_111683	51.875	71	Rv4_111683	160	3.57e-47	160	405	Lenarviricota	Leviviricetes	Norzivirales	Fiersviridae
gene_25795|GeneMark.hmm|223_aa|-|2|670_Node_15281_length_672_cov_2.806344	223	Rv4_051733	93.75	86	Rv4_051733	192	2.46e-124	360	925	Lenarviricota	Leviviricetes	Norzivirales	Atkinsviridae
gene_23279|GeneMark.hmm|222_aa|+|1|669_Node_13315_length_720_cov_6.397218	222	Rv4_054431	92.254	64	Rv4_054431	142	2.26e-92	277	708	Lenarviricota	Leviviricetes	Norzivirales	f.0361.base-Solspi
gene_17258|GeneMark.hmm|221_aa|-|2|664_Node_8903_length_884_cov_3.410604	221	Rv4_125206	60.538	100	Rv4_125206	223	5.74e-89	271	694	Lenarviricota	Leviviricetes	Timlovirales	Steitzviridae
gene_26133|GeneMark.hmm|221_aa|-|2|664_Node_15602_length_666_cov_1.794266	221	Rv4_133047	79.856	63	Rv4_133047	139	4.75e-79	242	618	Lenarviricota	Leviviricetes	Norzivirales	Fiersviridae
gene_26178|GeneMark.hmm|221_aa|-|2|664_Node_15586_length_666_cov_2.426644	221	Rv4_039199	97.285	100	Rv4_039199	221	4.95e-159	444	1142	Lenarviricota	Leviviricetes	Norzivirales	Fiersviridae	Gehnevirus_pelenecus
gene_24558|GeneMark.hmm|220_aa|-|31|693_Node_14354_length_694_cov_1.431562	220	Rv4_132735	98.174	99	Rv4_132735	219	8.47e-164	458	1178	Pisuviricota	Duplopiviricetes	Durnavirales	Picobirnaviridae	Porcine_picobirnavirus
gene_26396|GeneMark.hmm|220_aa|-|2|661_Node_15764_length_662_cov_2.932088	220	Rv4_148762	71.552	53	Rv4_148762	116	2.74e-54	179	454	Lenarviricota	Leviviricetes	Norzivirales	Fiersviridae
gene_5205|GeneMark.hmm|219_aa|-|1|657_Node_1570_length_1957_cov_7.239384	219	Rv4_133021	49.275	63	Rv4_133021	138	1.14e-39	142	358	Lenarviricota	Leviviricetes	Norzivirales	f.0361.base-Solspi
gene_26633|GeneMark.hmm|219_aa|-|1|657_Node_15998_length_657_cov_0.979452	219	Rv4_125206	83.562	100	Rv4_125206	219	4.27e-135	389	1000	Lenarviricota	Leviviricetes	Timlovirales	Steitzviridae
gene_26639|GeneMark.hmm|218_aa|-|3|656_Node_15992_length_657_cov_1.407534	218	Rv4_066797	56.688	71	Rv4_066797	157	1.68e-53	176	446	Lenarviricota	Leviviricetes	Norzivirales	Fiersviridae
gene_26798|GeneMark.hmm|218_aa|-|2|655_Node_16071_length_655_cov_3.371134	218	Rv4_126813	58.796	99	Rv4_126813	216	6.29e-78	242	617	Lenarviricota	Leviviricetes	Norzivirales	Duinviridae
gene_26803|GeneMark.hmm|218_aa|-|1|654_Node_16075_length_655_cov_2.977663	218	Rv4_198629	78.44	100	Rv4_198629	218	1.01e-122	354	908	Lenarviricota	Leviviricetes	Norzivirales	Fiersviridae
gene_26872|GeneMark.hmm|217_aa|-|3|653_Node_16134_length_654_cov_3.311532	217	rv20_v2_5326	51.628	99	rv20_v2_5326	215	3.17e-61	199	506	Lenarviricota	Leviviricetes	Norzivirales	Solspiviridae
gene_26969|GeneMark.hmm|217_aa|-|1|651_Node_16218_length_652_cov_6.177893	217	Rv4_039197	60.849	98	Rv4_039197	212	1.75e-92	278	712	Pisuviricota	Pisoniviricetes	Picornavirales	Dicistroviridae
gene_26957|GeneMark.hmm|216_aa|-|3|650_Node_16250_length_652_cov_1.179620	216	Rv4_291712	57.252	60	Rv4_291712	131	5.16e-42	149	375	Kitrinoviricota	Magsaviricetes	Nodamuvirales	Nodaviridae
gene_26958|GeneMark.hmm|216_aa|-|3|650_Node_16245_length_652_cov_1.435233	216	Rv4_033592	58.667	69	Rv4_033592	150	1.31e-53	179	454	Lenarviricota	Leviviricetes	Norzivirales	f.0361.base-Solspi
gene_27089|GeneMark.hmm|216_aa|-|3|650_Node_16317_length_650_cov_2.121317	216	Rv4_156768	32.864	92	Rv4_156768	213	2.26e-22	95.1	235	Lenarviricota	Leviviricetes	Norzivirales	Duinviridae
gene_19503|GeneMark.hmm|215_aa|+|116|763_Node_10495_length_815_cov_4.438005	215	rv20_v2_1551	45.274	93	rv20_v2_1551	201	3.18e-52	174	440	Lenarviricota	Leviviricetes	Timlovirales	Steitzviridae	Espurtavirus_simiicola
gene_27175|GeneMark.hmm|215_aa|-|3|647_Node_16440_length_648_cov_2.024348	215	Rv4_118227	39.181	78	Rv4_118227	171	3.65e-28	111	277	Kitrinoviricota	c.0024	o.0035	f.0144
gene_27199|GeneMark.hmm|215_aa|-|3|647_Node_16460_length_648_cov_0.958261	215	Rv4_207018	96.279	100	Rv4_207018	215	4.1e-156	434	1116	Lenarviricota	Leviviricetes	Norzivirales	Fiersviridae
gene_11738|GeneMark.hmm|214_aa|-|312|956_Node_5226_length_1147_cov_2.692737	214	Rv4_133154	99.479	90	Rv4_133154	192	4.89e-141	399	1024	Kitrinoviricota	Tolucaviricetes	Tolivirales	Tombusviridae
gene_27501|GeneMark.hmm|214_aa|-|1|642_Node_16677_length_643_cov_1.929825	214	Rv4_126084	73.846	61	Rv4_126084	130	5.06e-66	211	537	Lenarviricota	Leviviricetes	Norzivirales	Fiersviridae
gene_21129|GeneMark.hmm|213_aa|-|2|640_Node_11705_length_770_cov_10.756098	213	Rv4_166358	47.778	42	Rv4_166358	90	3.51e-20	88.2	217	Lenarviricota	Leviviricetes	Norzivirales	Fiersviridae
gene_19568|GeneMark.hmm|212_aa|-|1|636_Node_10571_length_813_cov_1.550000	212	Rv4_014715	50	44	Rv4_014715	94	6.23e-22	93.6	231	Lenarviricota	Leviviricetes	Timlovirales	Steitzviridae
gene_27768|GeneMark.hmm|212_aa|-|3|638_Node_16902_length_639_cov_1.351590	212	Rv4_127675	68.269	98	Rv4_127675	208	2.1e-98	295	755	Lenarviricota	Leviviricetes	Timlovirales	Blumeviridae	Semodevirus_borborenecus
gene_2759|GeneMark.hmm|211_aa|-|2|634_Node_588_length_3148_cov_8.284878	211	Rv4_086250	58.696	44	Rv4_086250	92	1.24e-29	115	287	Lenarviricota	Leviviricetes	Timlovirales	Blumeviridae
gene_3226|GeneMark.hmm|210_aa|-|3|632_Node_748_length_2750_cov_18.238326	210	Rv4_157038	59.459	52	Rv4_157038	111	3.24e-40	143	361	Lenarviricota	Leviviricetes	Norzivirales	f.0361.base-Solspi
gene_28242|GeneMark.hmm|210_aa|-|3|632_Node_17202_length_633_cov_2.598214	210	Rv4_039199	95.946	35	Rv4_039199	74	8.53e-45	152	385	Lenarviricota	Leviviricetes	Norzivirales	Fiersviridae	Gehnevirus_pelenecus
gene_28254|GeneMark.hmm|210_aa|-|2|631_Node_17199_length_633_cov_2.751786	210	Rv4_080507	31.973	68	Rv4_080507	147	1.04e-17	81.6	200	Pisuviricota	Pisoniviricetes	Picornavirales	f.0007
gene_28091|GeneMark.hmm|209_aa|-|3|629_Node_17140_length_634_cov_2.090909	209	Rv4_062847	59.843	61	Rv4_062847	127	1.08e-50	168	426	Lenarviricota	Leviviricetes	Timlovirales	Steitzviridae
gene_19925|GeneMark.hmm|207_aa|-|2|622_Node_10833_length_803_cov_2.090411	207	Rv4_210288	74.879	100	Rv4_210288	207	5.47e-112	329	843	Lenarviricota	Leviviricetes	Norzivirales	Duinviridae
gene_28785|GeneMark.hmm|207_aa|-|3|623_Node_17640_length_625_cov_2.807971	207	Rv4_048982	29.487	38	Rv4_048982	78	4.53e-06	47.8	112	Kitrinoviricota	Magsaviricetes	Nodamuvirales	Nodaviridae
gene_27862|GeneMark.hmm|206_aa|+|3|623_Node_16911_length_638_cov_7.092035	206	Rv4_206968	57.812	62	Rv4_206968	128	6.73e-43	150	380	Lenarviricota	Leviviricetes	Timlovirales	Steitzviridae
gene_29103|GeneMark.hmm|206_aa|-|3|620_Node_17913_length_620_cov_2.277879	206	Rv4_125391	65.217	89	Rv4_125391	184	4.68e-83	254	650	Lenarviricota	Leviviricetes	Norzivirales	Fiersviridae
gene_29195|GeneMark.hmm|206_aa|-|1|618_Node_18044_length_618_cov_1.710092	206	Rv4_263203	48.544	99	Rv4_263203	206	2.94e-58	191	485	Kitrinoviricota	c.0024	o.0035	f.0144
gene_29196|GeneMark.hmm|206_aa|-|1|618_Node_18043_length_618_cov_1.772477	206	Rv4_145347	26.852	95	Rv4_145347	216	6.52e-22	93.6	231	Lenarviricota	Leviviricetes	Norzivirales	f.0368.base-Atkins
gene_6795|GeneMark.hmm|205_aa|-|1|615_Node_2356_length_1650_cov_2.901078	205	Rv4_311274	39.716	69	Rv4_311274	141	5.56e-24	99.4	246	Duplornaviricota	Chrymotiviricetes	Ghabrivirales	f.0296
gene_28083|GeneMark.hmm|205_aa|-|1|615_Node_17149_length_634_cov_1.798574	205	Rv4_123213	69.492	29	Rv4_123213	59	9.05e-23	93.2	230	Lenarviricota	Leviviricetes	Norzivirales	Fiersviridae
gene_29330|GeneMark.hmm|205_aa|-|1|615_Node_18086_length_617_cov_2.178309	205	Rv4_005262	62.4	60	Rv4_005262	125	1.27e-47	161	407	Lenarviricota	Leviviricetes	Timlovirales	Steitzviridae
gene_29370|GeneMark.hmm|205_aa|-|1|615_Node_18166_length_616_cov_1.473297	205	Rv4_210288	74.146	100	Rv4_210288	205	1.55e-110	325	833	Lenarviricota	Leviviricetes	Norzivirales	Duinviridae
gene_29374|GeneMark.hmm|205_aa|-|1|615_Node_18126_length_616_cov_3.565378	205	Rv4_054364	58.5	97	Rv4_054364	200	4.75e-81	247	631	Pisuviricota	Pisoniviricetes	Picornavirales	f.0032
gene_29463|GeneMark.hmm|204_aa|-|2|613_Node_18190_length_615_cov_2.651292	204	Rv4_066662	67.327	99	Rv4_066662	202	1.84e-92	273	698	Kitrinoviricota	c.0024	o.0035	f.0144
gene_3824|GeneMark.hmm|203_aa|-|3|611_Node_969_length_2442_cov_15.176024	203	Rv4_125407	32.967	45	Rv4_125407	91	2.3e-11	63.2	152	Lenarviricota	Leviviricetes	Norzivirales	Fiersviridae
gene_26248|GeneMark.hmm|203_aa|-|1|609_Node_15685_length_664_cov_1.849408	203	Rv4_172178	43.781	99	Rv4_172178	201	4.04e-48	161	408	Lenarviricota	Leviviricetes	Timlovirales	Blumeviridae
gene_19602|GeneMark.hmm|202_aa|+|2|610_Node_10575_length_812_cov_4.583221	202	Rv4_066038	42.5	79	Rv4_066038	160	9.47e-42	141	356	Pisuviricota	Stelpaviricetes	o.0007.base-Patata	f.0061
gene_30405|GeneMark.hmm|200_aa|-|1|600_Node_18964_length_602_cov_2.264650	200	Rv4_053570	68.718	98	Rv4_053570	195	2.94e-100	298	764	Pisuviricota	Pisoniviricetes	Picornavirales	f.0008.base-Polycipi
gene_30686|GeneMark.hmm|199_aa|-|2|598_Node_19192_length_598_cov_6.038095	199	Rv4_190399	96.316	95	Rv4_190399	190	1.84e-133	382	981	Lenarviricota	Leviviricetes	Norzivirales	Fiersviridae
gene_30691|GeneMark.hmm|199_aa|-|2|598_Node_19210_length_598_cov_2.274286	199	al2_000087	68.687	99	al2_000087	198	3e-97	291	745	Lenarviricota	Leviviricetes	Norzivirales	Solspiviridae
gene_2712|GeneMark.hmm|197_aa|+|1|594_Node_575_length_3179_cov_2.647457	197	Rv4_094532	32	98	Rv4_094532	200	5.1e-24	98.6	244	Kitrinoviricota	c.0034	o.0045	f.0176
gene_31189|GeneMark.hmm|197_aa|-|1|591_Node_19714_length_591_cov_1.750965	197	Rv4_212002	73.737	100	Rv4_212002	198	3.16e-103	306	784	Lenarviricota	Leviviricetes	Norzivirales	Duinviridae
gene_31328|GeneMark.hmm|196_aa|-|1|588_Node_19798_length_590_cov_1.456480	196	Rv4_290279	68.354	81	Rv4_290279	158	4.8e-79	243	620	Pisuviricota	Duplopiviricetes	Durnavirales	Partitiviridae
gene_13793|GeneMark.hmm|195_aa|+|3|590_Node_6554_length_1029_cov_2.488494	195	Rv4_038425	99.338	77	Rv4_038425	151	7.14e-107	313	802	Pisuviricota	Pisoniviricetes	Picornavirales	f.0032
gene_31531|GeneMark.hmm|195_aa|-|2|586_Node_19906_length_588_cov_2.365049	195	Rv4_123226	95.495	57	Rv4_123226	111	2.39e-74	232	591	Pisuviricota	Pisoniviricetes	Picornavirales	Marnaviridae
gene_31568|GeneMark.hmm|195_aa|-|2|586_Node_20002_length_587_cov_1.052529	195	Rv4_051034	58.523	89	Rv4_051034	176	8.83e-63	200	508	Lenarviricota	Leviviricetes	Norzivirales	Fiersviridae
gene_31869|GeneMark.hmm|194_aa|-|1|582_Node_20185_length_584_cov_1.943249	194	Rv4_040447	96.392	100	Rv4_040447	194	1.89e-136	391	1005	Lenarviricota	Leviviricetes	Timlovirales	Blumeviridae
gene_31891|GeneMark.hmm|194_aa|-|2|583_Node_20268_length_583_cov_1.607843	194	Rv4_143395	50	99	Rv4_143395	192	6.27e-60	194	492	Lenarviricota	Miaviricetes	Ourlivirales	Botourmiaviridae
gene_31985|GeneMark.hmm|194_aa|-|1|582_Node_20350_length_582_cov_1.143418	194	Rv4_157232	47.849	93	Rv4_157232	186	7.91e-46	155	391	Lenarviricota	Leviviricetes	Timlovirales	Steitzviridae
gene_31933|GeneMark.hmm|193_aa|-|3|581_Node_20225_length_583_cov_13.560784	193	Rv4_039197	97.927	100	Rv4_039197	193	7.57e-140	398	1022	Pisuviricota	Pisoniviricetes	Picornavirales	Dicistroviridae
gene_32239|GeneMark.hmm|193_aa|-|1|579_Node_20568_length_579_cov_1.148221	193	Rv4_126578	88.722	69	Rv4_126578	133	1.3e-82	248	634	Lenarviricota	Leviviricetes	Norzivirales	Fiersviridae	Smudhfivirus_lutadaptatum
gene_27395|GeneMark.hmm|192_aa|-|66|644_Node_16592_length_645_cov_1.258741	192	Rv4_053337	91.892	58	Rv4_053337	111	6.8e-72	226	575	Kitrinoviricota	c.0024	o.0035	f.0144
gene_32330|GeneMark.hmm|192_aa|-|1|576_Node_20625_length_578_cov_1.386139	192	Rv4_053116	44.156	80	Rv4_053116	154	4.69e-35	129	323	Lenarviricota	Leviviricetes	Norzivirales	Solspiviridae
gene_8920|GeneMark.hmm|190_aa|-|2|571_Node_3526_length_1369_cov_3.000000	190	Rv4_049861	72.581	33	Rv4_049861	62	1.2e-26	106	264	Lenarviricota	Leviviricetes	Norzivirales	Solspiviridae
gene_23184|GeneMark.hmm|190_aa|-|1|570_Node_13276_length_722_cov_1.756549	190	al2_001443	54.211	100	al2_001443	190	2.84e-68	217	553	Lenarviricota	Leviviricetes	Timlovirales	Steitzviridae
gene_32798|GeneMark.hmm|190_aa|-|2|571_Node_20961_length_573_cov_3.214000	190	Rv4_034317	55.026	99	Rv4_034317	189	4.86e-65	208	529	Lenarviricota	Leviviricetes	Timlovirales	Steitzviridae
gene_32980|GeneMark.hmm|190_aa|-|2|571_Node_21087_length_571_cov_12.913655	190	Rv4_155954	53.846	67	Rv4_155954	130	5.14e-42	145	367	Lenarviricota	Leviviricetes	Timlovirales	Steitzviridae
gene_4707|GeneMark.hmm|189_aa|-|3|569_Node_1347_length_2105_cov_42.828740	189	Rv4_054735	26.95	67	Rv4_054735	141	5.74e-06	47	110	Lenarviricota	Leviviricetes	Norzivirales	Fiersviridae
gene_21444|GeneMark.hmm|188_aa|-|3|566_Node_11962_length_762_cov_2.499274	188	Rv4_174266	33.333	35	Rv4_174266	66	3.38e-06	47.4	111	Lenarviricota	Leviviricetes	Norzivirales	Solspiviridae
gene_23919|GeneMark.hmm|188_aa|-|2|565_Node_13845_length_706_cov_2.508689	188	Rv4_129585	43.548	33	Rv4_129585	62	1.68e-08	54.3	129	Lenarviricota	Leviviricetes	Norzivirales	Duinviridae
gene_33310|GeneMark.hmm|188_aa|-|3|566_Node_21356_length_568_cov_2.909091	188	Rv4_054911	81.622	98	Rv4_054911	185	4.58e-112	327	838	Pisuviricota	Pisoniviricetes	Picornavirales	Dicistroviridae
gene_33763|GeneMark.hmm|187_aa|-|1|561_Node_21738_length_563_cov_2.797959	187	Rv4_124425	52.121	88	Rv4_124425	165	9.13e-58	188	477	Lenarviricota	Leviviricetes	Timlovirales	Steitzviridae
gene_33804|GeneMark.hmm|187_aa|-|1|561_Node_21879_length_562_cov_0.862986	187	Rv4_124333	100	99	Rv4_124333	186	5.35e-136	388	996	Lenarviricota	Leviviricetes	Norzivirales	Fiersviridae
gene_33852|GeneMark.hmm|187_aa|-|1|561_Node_21831_length_562_cov_2.210634	187	Rv4_171643	51.923	83	Rv4_171643	156	2.13e-51	171	434	Lenarviricota	Leviviricetes	Norzivirales	f.0367.base-Atkins
gene_33901|GeneMark.hmm|186_aa|-|2|559_Node_21932_length_561_cov_1.272541	186	Rv4_124071	59.043	100	Rv4_124071	188	2.32e-74	231	588	Lenarviricota	Leviviricetes	Timlovirales	f.0377	Shihmovirus_borborovivens
gene_34066|GeneMark.hmm|186_aa|-|2|559_Node_22085_length_559_cov_1.557613	186	Rv4_156117	72.581	100	Rv4_156117	186	5.18e-103	301	771	Pisuviricota	Pisoniviricetes	Picornavirales	Marnaviridae
gene_34160|GeneMark.hmm|186_aa|-|1|558_Node_22149_length_558_cov_1.923711	186	Rv4_048958	93.548	100	Rv4_048958	186	3.39e-131	375	963	Pisuviricota	Stelpaviricetes	Stellavirales	Astroviridae	Mamastrovirus_1
gene_34328|GeneMark.hmm|185_aa|-|3|557_Node_22218_length_557_cov_2.175620	185	Rv4_127136	91.892	100	Rv4_127136	185	4.04e-130	369	948	Lenarviricota	Leviviricetes	Norzivirales	Fiersviridae
gene_4159|GeneMark.hmm|184_aa|-|1|552_Node_1097_length_2289_cov_3.343863	184	Rv4_126813	48.062	70	Rv4_126813	129	3.63e-37	134	337	Lenarviricota	Leviviricetes	Norzivirales	Duinviridae
gene_32879|GeneMark.hmm|184_aa|+|2|556_Node_21075_length_572_cov_1.388778	184	Rv4_266196	31.707	64	Rv4_266196	123	3.92e-08	53.1	126	Lenarviricota	Leviviricetes	Timlovirales	Steitzviridae
gene_33016|GeneMark.hmm|184_aa|+|2|556_Node_21220_length_570_cov_1.674044	184	Rv4_266196	33.333	64	Rv4_266196	123	2.76e-09	56.6	135	Lenarviricota	Leviviricetes	Timlovirales	Steitzviridae
gene_34462|GeneMark.hmm|184_aa|-|3|554_Node_22429_length_555_cov_1.358921	184	Rv4_241466	45.833	39	Rv4_241466	72	6.13e-09	55.5	132	Lenarviricota	Leviviricetes	Timlovirales	Steitzviridae
gene_34981|GeneMark.hmm|182_aa|-|2|547_Node_22880_length_549_cov_1.121849	182	Rv4_264423	52.469	88	Rv4_264423	162	5.36e-47	158	400	Lenarviricota	Leviviricetes	Norzivirales	Duinviridae
gene_35284|GeneMark.hmm|182_aa|-|1|546_Node_23126_length_546_cov_1.073996	182	Rv4_127903	41.667	93	Rv4_127903	180	1.06e-33	125	314	Lenarviricota	Leviviricetes	Timlovirales	Blumeviridae
gene_33165|GeneMark.hmm|181_aa|+|1|546_Node_21255_length_569_cov_3.352823	181	Rv4_206973	94.186	95	Rv4_206973	172	5e-122	352	904	Pisuviricota	Duplopiviricetes	Durnavirales	Picobirnaviridae
gene_35705|GeneMark.hmm|180_aa|-|2|541_Node_23471_length_542_cov_1.345416	180	Rv4_206968	93.889	100	Rv4_206968	180	2.06e-121	352	902	Lenarviricota	Leviviricetes	Timlovirales	Steitzviridae
gene_35708|GeneMark.hmm|180_aa|-|2|541_Node_23467_length_542_cov_1.411514	180	Rv4_166513	64.246	99	Rv4_166513	179	3.78e-76	236	601	Kitrinoviricota	c.0032	o.0043	f.0167
gene_35915|GeneMark.hmm|180_aa|-|1|540_Node_23658_length_540_cov_1.552463	180	Rv4_167727	60.556	100	Rv4_167727	180	6.46e-71	221	564	Lenarviricota	Leviviricetes	Norzivirales	Fiersviridae
gene_3613|GeneMark.hmm|179_aa|-|2|538_Node_887_length_2559_cov_4.844328	179	Rv4_004576	43.976	93	Rv4_004576	166	2.03e-45	154	389	Pisuviricota	Stelpaviricetes	o.0007.base-Patata	f.0061
gene_35997|GeneMark.hmm|179_aa|-|1|537_Node_23751_length_539_cov_1.600858	179	Rv4_206973	70.37	45	Rv4_206973	81	2.43e-30	115	288	Pisuviricota	Duplopiviricetes	Durnavirales	Picobirnaviridae
gene_36227|GeneMark.hmm|178_aa|-|2|535_Node_23934_length_537_cov_1.771552	178	Rv4_122801	93.82	100	Rv4_122801	178	3.59e-123	352	903	Lenarviricota	Leviviricetes	Norzivirales	Fiersviridae
gene_4245|GeneMark.hmm|176_aa|-|2|529_Node_1134_length_2263_cov_6.461644	176	al2_001405	68.627	29	al2_001405	51	1.45e-14	71.2	173	Lenarviricota	Leviviricetes	Norzivirales	Fiersviridae	Adahivirus_asienecus
gene_20660|GeneMark.hmm|176_aa|-|2|529_Node_11358_length_783_cov_4.181690	176	Rv4_133749	76.852	61	Rv4_133749	108	2.22e-56	183	464	Lenarviricota	Leviviricetes	Timlovirales	Steitzviridae
gene_37060|GeneMark.hmm|176_aa|-|3|530_Node_24547_length_530_cov_2.216630	176	Rv4_126309	70.115	98	Rv4_126309	174	2.64e-82	252	643	Lenarviricota	c.0063.base-Howelto	o.0084	f.0380
gene_37161|GeneMark.hmm|176_aa|-|1|528_Node_24632_length_529_cov_2.247807	176	Rv4_126309	67.429	99	Rv4_126309	175	1.31e-77	240	612	Lenarviricota	c.0063.base-Howelto	o.0084	f.0380
gene_26900|GeneMark.hmm|175_aa|-|1|525_Node_16216_length_653_cov_0.834483	175	Rv4_155170	54.839	35	Rv4_155170	62	5.52e-15	72.8	177	Lenarviricota	Leviviricetes	Norzivirales	f.0361.base-Solspi
gene_37116|GeneMark.hmm|175_aa|-|3|527_Node_24672_length_529_cov_1.177632	175	Rv4_191604	82.857	100	Rv4_191604	175	6.11e-112	325	834	Pisuviricota	Duplopiviricetes	Durnavirales	Picobirnaviridae
gene_37297|GeneMark.hmm|175_aa|-|3|527_Node_24849_length_527_cov_0.955947	175	Rv4_052803	60.736	93	Rv4_052803	163	1.11e-65	207	526	Kitrinoviricota	c.0034	o.0045	f.0176
gene_37335|GeneMark.hmm|175_aa|-|3|527_Node_24763_length_527_cov_4.259912	175	Rv4_125743	100	100	Rv4_125743	175	4.7e-127	365	937	Kitrinoviricota	c.0024	o.0035	f.0144
gene_37353|GeneMark.hmm|175_aa|-|1|525_Node_24789_length_527_cov_2.400881	175	Rv4_250897	53.782	65	Rv4_250897	119	1.11e-32	120	300	Lenarviricota	Leviviricetes	Norzivirales	Fiersviridae
gene_37691|GeneMark.hmm|174_aa|-|2|523_Node_25054_length_524_cov_4.993348	174	Rv4_124933	56.024	95	Rv4_124933	166	2.44e-63	202	514	Lenarviricota	Leviviricetes	Norzivirales	f.0361.base-Solspi
gene_37745|GeneMark.hmm|174_aa|-|1|522_Node_25227_length_523_cov_1.266667	174	Rv4_062717	73.203	88	Rv4_062717	153	1.04e-77	240	612	Kitrinoviricota	c.0024	o.0035	f.0144
gene_37871|GeneMark.hmm|174_aa|-|1|522_Node_25345_length_522_cov_0.857461	174	Rv4_076073	66.667	100	Rv4_076073	174	6.54e-81	246	628	Lenarviricota	Leviviricetes	Norzivirales	Fiersviridae
gene_37849|GeneMark.hmm|173_aa|-|3|521_Node_25295_length_522_cov_2.015590	173	Rv4_004341	56.069	100	Rv4_004341	173	1.29e-62	201	510	Kitrinoviricota	c.0024	o.0035	f.0144
gene_37864|GeneMark.hmm|173_aa|-|2|520_Node_25339_length_522_cov_1.149220	173	Rv4_006241	65.896	100	Rv4_006241	173	1.47e-82	248	633	Lenarviricota	Miaviricetes	Ourlivirales	Botourmiaviridae
gene_38075|GeneMark.hmm|173_aa|-|2|520_Node_25524_length_520_cov_1.601790	173	Rv4_126153	94.798	100	Rv4_126153	173	1.6e-120	349	896	Lenarviricota	Leviviricetes	Norzivirales	Solspiviridae
gene_38114|GeneMark.hmm|173_aa|-|1|519_Node_25559_length_520_cov_0.838926	173	Rv4_048027	90.173	100	Rv4_048027	173	4.38e-110	321	823	Kitrinoviricota	c.0032	o.0043	f.0169
gene_38210|GeneMark.hmm|173_aa|-|1|519_Node_25619_length_519_cov_1.616592	173	Rv4_127914	40.268	86	Rv4_127914	149	3.66e-23	95.9	237	Lenarviricota	Leviviricetes	Timlovirales	f.0377
gene_38422|GeneMark.hmm|172_aa|-|2|517_Node_25686_length_518_cov_2.422472	172	Rv4_129560	91.813	99	Rv4_129560	171	1.43e-113	330	846	Lenarviricota	Leviviricetes	Norzivirales	Fiersviridae	Andihavirus_borborohabitans
gene_38332|GeneMark.hmm|171_aa|-|2|517_Node_25716_length_518_cov_1.732584	171	Rv4_154433	51.19	49	Rv4_154433	84	1.1e-25	100	250	Lenarviricota	Leviviricetes	Norzivirales	Fiersviridae
gene_38479|GeneMark.hmm|171_aa|-|3|515_Node_25834_length_517_cov_1.436937	171	Rv4_203184	60.234	100	Rv4_203184	171	1.93e-73	227	578	Kitrinoviricota	c.0034	o.0045	f.0181
gene_10314|GeneMark.hmm|170_aa|-|2|511_Node_4353_length_1250_cov_3.798641	170	Rv4_126153	95.652	27	Rv4_126153	46	5.25e-21	89.7	221	Lenarviricota	Leviviricetes	Norzivirales	Solspiviridae
gene_38773|GeneMark.hmm|170_aa|-|3|512_Node_26134_length_514_cov_1.455782	170	Rv4_166052	43.478	54	Rv4_166052	92	1.01e-17	80.5	197	Kitrinoviricota	c.0024	o.0035	f.0144
gene_15556|GeneMark.hmm|169_aa|+|1|510_Node_7745_length_945_cov_3.430046	169	Rv4_002929	91.411	96	Rv4_002929	163	1.44e-106	312	800	Kitrinoviricota	Alsuviricetes	Martellivirales	Virgaviridae	Chili_pepper_mild_mottle_virus
gene_39369|GeneMark.hmm|169_aa|-|1|507_Node_26624_length_509_cov_1.871560	169	Rv4_303175	75.949	47	Rv4_303175	79	4.82e-37	132	331	Lenarviricota	Leviviricetes	Norzivirales	Fiersviridae
gene_39480|GeneMark.hmm|169_aa|-|1|507_Node_26716_length_508_cov_1.708046	169	Rv4_216513	45.732	97	Rv4_216513	164	3.99e-51	169	428	Pisuviricota	c.0013	o.0025.base-Sobeli	f.0076
gene_39564|GeneMark.hmm|169_aa|-|2|508_Node_26691_length_508_cov_2.314943	169	Rv4_192088	55.696	89	Rv4_192088	158	3.1e-55	181	459	Lenarviricota	Leviviricetes	o.0081.base-Norzi	f.0375
gene_39659|GeneMark.hmm|169_aa|-|1|507_Node_26804_length_507_cov_1.951613	169	Rv4_171770	33.333	88	Rv4_171770	153	7.03e-22	91.3	225	Kitrinoviricota	c.0024	o.0035	f.0144
gene_27900|GeneMark.hmm|168_aa|-|3|506_Node_16999_length_637_cov_1.287234	168	Rv4_283851	46.847	66	Rv4_283851	111	1.05e-30	116	291	Kitrinoviricota	c.0032	o.0043	f.0167
gene_38328|GeneMark.hmm|168_aa|+|1|507_Node_25715_length_518_cov_1.748315	168	Rv4_137978	42.945	96	Rv4_137978	163	5.4e-36	129	324	Pisuviricota	Stelpaviricetes	o.0007.base-Patata	f.0061
gene_39701|GeneMark.hmm|168_aa|-|2|505_Node_26955_length_506_cov_1.418014	168	Rv4_125496	79.167	100	Rv4_125496	168	3.77e-95	283	725	Lenarviricota	Leviviricetes	Norzivirales	f.0368.base-Atkins
gene_39731|GeneMark.hmm|168_aa|-|2|505_Node_26974_length_506_cov_1.233256	168	Rv4_050922	95.238	100	Rv4_050922	168	7.13e-117	338	868	Pisuviricota	Pisoniviricetes	Picornavirales	Marnaviridae
gene_39881|GeneMark.hmm|168_aa|-|1|504_Node_27100_length_505_cov_0.979167	168	Rv4_126028	46.617	77	Rv4_126028	133	4.26e-36	129	323	Lenarviricota	Leviviricetes	Norzivirales	Fiersviridae
gene_39947|GeneMark.hmm|167_aa|-|3|503_Node_27044_length_505_cov_2.083333	167	Rv4_125174	69.718	85	Rv4_125174	142	2.35e-69	213	543	Lenarviricota	Leviviricetes	Norzivirales	Fiersviridae
gene_40087|GeneMark.hmm|167_aa|-|3|503_Node_27155_length_504_cov_2.102088	167	Rv4_146914	45.133	68	Rv4_146914	113	4.93e-21	88.6	218	Lenarviricota	Leviviricetes	Norzivirales	Fiersviridae
gene_31466|GeneMark.hmm|166_aa|+|2|502_Node_19920_length_588_cov_1.811650	166	Rv4_309387	42.857	93	Rv4_309387	154	4.79e-25	100	250	Lenarviricota	Miaviricetes	Ourlivirales	Botourmiaviridae
gene_2664|GeneMark.hmm|165_aa|-|3|497_Node_560_length_3206_cov_5.839132	165	Rv4_099032	55.625	97	Rv4_099032	160	2.09e-56	184	466	Kitrinoviricota	c.0024	o.0035	f.0144
gene_30999|GeneMark.hmm|165_aa|-|96|593_Node_19460_length_594_cov_2.654511	165	Rv4_192097	36.885	72	Rv4_192097	122	2.34e-11	62	149	Lenarviricota	Leviviricetes	Timlovirales	Steitzviridae
gene_39514|GeneMark.hmm|165_aa|-|9|506_Node_26746_length_508_cov_1.239080	165	Rv4_006131	45.185	82	Rv4_006131	135	1.98e-30	115	288	Kitrinoviricota	c.0024	o.0035	f.0144
gene_28446|GeneMark.hmm|163_aa|-|139|630_Node_17365_length_630_cov_3.319569	163	Rv4_144062	41.317	99	Rv4_144062	167	1.97e-37	134	337	Pisuviricota	Stelpaviricetes	o.0005.base-Patata	f.0059
gene_12734|GeneMark.hmm|161_aa|-|37|522_Node_5877_length_1088_cov_2.619704	161	ya2_JAAOEH010005935_1	30.488	98	ya2_JAAOEH010005935_1	164	4.19e-15	72.8	177	Kitrinoviricota	Tolucaviricetes	Tolivirales	Tombusviridae
gene_23690|GeneMark.hmm|161_aa|-|2|484_Node_13640_length_711_cov_3.655172	161	Rv4_046984	97.516	100	Rv4_046984	161	4.31e-112	326	835	Lenarviricota	Leviviricetes	Norzivirales	Atkinsviridae
gene_34513|GeneMark.hmm|159_aa|-|3|479_Node_22381_length_555_cov_2.707469	159	Rv4_291324	67.742	58	Rv4_291324	93	1.03e-35	128	321	Lenarviricota	Leviviricetes	Norzivirales	Fiersviridae
gene_8381|GeneMark.hmm|157_aa|-|1|471_Node_3198_length_1437_cov_2.410557	157	Rv4_204158	58.491	34	Rv4_204158	53	1.44e-12	65.1	157	Lenarviricota	Leviviricetes	Norzivirales	Fiersviridae
gene_26601|GeneMark.hmm|157_aa|-|185|658_Node_15930_length_658_cov_2.244444	157	Rv4_124638	67.308	99	Rv4_124638	156	3.83e-69	217	553	Kitrinoviricota	Alsuviricetes	Hepelivirales	Hepeviridae
gene_29242|GeneMark.hmm|157_aa|-|1|471_Node_18014_length_618_cov_4.253211	157	Rv4_269770	45.349	55	Rv4_269770	86	7.66e-15	71.6	174	Lenarviricota	Leviviricetes	Timlovirales	f.0376.base-Blume
gene_29064|GeneMark.hmm|156_aa|-|1|468_Node_17940_length_620_cov_1.224863	156	Rv4_176190	35.955	53	Rv4_176190	89	1.49e-08	53.5	127	Lenarviricota	Leviviricetes	Norzivirales	Fiersviridae
gene_40450|GeneMark.hmm|155_aa|+|2|469_Node_27485_length_501_cov_2.233645	155	Rv4_071953	41.525	76	Rv4_071953	118	7.44e-25	99.4	246	Lenarviricota	Leviviricetes	Timlovirales	Steitzviridae
gene_30903|GeneMark.hmm|153_aa|-|1|459_Node_19432_length_595_cov_1.440613	153	Rv4_126597	70.861	99	Rv4_126597	151	4.9e-77	234	598	Lenarviricota	Leviviricetes	Norzivirales	Solspiviridae
gene_2652|GeneMark.hmm|151_aa|+|3|458_Node_558_length_3212_cov_5.914304	151	Rv4_126005	62.222	89	Rv4_126005	135	1.2e-54	179	453	Pisuviricota	Pisoniviricetes	Picornavirales	Dicistroviridae
gene_29026|GeneMark.hmm|151_aa|-|164|619_Node_17825_length_621_cov_12.655109	151	Rv4_125743	95.238	97	Rv4_125743	147	3.96e-100	295	756	Kitrinoviricota	c.0024	o.0035	f.0144
gene_30982|GeneMark.hmm|151_aa|+|3|458_Node_19445_length_594_cov_8.859885	151	Rv4_125743	95.918	97	Rv4_125743	147	2.06e-101	298	764	Kitrinoviricota	c.0024	o.0035	f.0144
gene_31356|GeneMark.hmm|151_aa|-|134|589_Node_19761_length_590_cov_2.961315	151	Rv4_125235	43.529	52	Rv4_125235	85	3.05e-12	63.9	154	Lenarviricota	c.0066.base-Howelto	o.0087	f.0383
gene_35503|GeneMark.hmm|151_aa|+|1|456_Node_23210_length_544_cov_18.360934	151	Rv4_129585	80.435	61	Rv4_129585	92	2.26e-46	157	397	Lenarviricota	Leviviricetes	Norzivirales	Duinviridae
gene_16315|GeneMark.hmm|150_aa|-|2|451_Node_8246_length_917_cov_4.451422	150	Rv4_206973	88.667	100	Rv4_206973	150	7.95e-99	292	747	Pisuviricota	Duplopiviricetes	Durnavirales	Picobirnaviridae

## Sheet: SevRVP22_08
qseqid	seq_length	sacc	pident, %	qcovs, %	stitle	length	evalue	bitscore	score	phylum	class	order	family	species
gene_4520|GeneMark.hmm|2742_aa|+|793|9021_Node_159_length_9356_cov_90.442960	2742	Rv4_115775	50.549	17	Rv4_115775	455	9.74e-143	455	1170	Pisuviricota	Pisoniviricetes	Picornavirales	Marnaviridae
gene_4264|GeneMark.hmm|2248_aa|+|1098|7844_Node_131_length_10497_cov_76.650998	2248	Rv4_176947	54.262	21	Rv4_176947	481	2.43e-167	523	1348	Pisuviricota	Pisoniviricetes	Picornavirales	f.0030
gene_4539|GeneMark.hmm|2148_aa|+|258|6704_Node_162_length_9178_cov_52.495332	2148	Rv4_271527	54.737	18	Rv4_271527	380	2.53e-134	426	1096	Pisuviricota	Pisoniviricetes	Picornavirales	f.0028.base-Dicistro
gene_4831|GeneMark.hmm|1624_aa|-|3214|8088_Node_195_length_8089_cov_40.323977	1624	Rv4_054276	94.286	28	Rv4_054276	455	0	906	2341	Pisuviricota	Pisoniviricetes	Picornavirales	Marnaviridae
gene_4861|GeneMark.hmm|1435_aa|+|546|4853_Node_200_length_8024_cov_140.642812	1435	Rv4_270592	63.793	28	Rv4_270592	406	3.67e-176	531	1368	Pisuviricota	Pisoniviricetes	Picornavirales	f.0032
gene_4927|GeneMark.hmm|1360_aa|-|3098|7180_Node_210_length_7706_cov_335.059217	1360	Rv4_269389	70.488	30	Rv4_269389	410	0	613	1581	Pisuviricota	Pisoniviricetes	Picornavirales	f.0032
gene_5525|GeneMark.hmm|1353_aa|+|115|4176_Node_307_length_5298_cov_13.095502	1353	Rv4_136011	43.961	31	Rv4_136011	414	1.42e-113	364	934	Kitrinoviricota	Alsuviricetes	Hepelivirales	f.0234.base-Beny
gene_5288|GeneMark.hmm|1285_aa|-|1416|5273_Node_263_length_6000_cov_99.767673	1285	Rv4_080232	34.199	35	Rv4_080232	462	2.32e-70	244	623	Kitrinoviricota	c.0031	o.0042	f.0156
gene_5596|GeneMark.hmm|1258_aa|-|1374|5150_Node_321_length_5188_cov_16.615640	1258	ya2_JAAOEH010005739_1	42.316	38	ya2_JAAOEH010005739_1	475	6.31e-111	357	915	Kitrinoviricota	c.0032	o.0043	f.0170
gene_6837|GeneMark.hmm|898_aa|-|36|2732_Node_633_length_2757_cov_20.502981	898	Rv4_049278	92.489	52	Rv4_049278	466	0	913	2360	Kitrinoviricota	Magsaviricetes	Nodamuvirales	Nodaviridae
gene_6029|GeneMark.hmm|882_aa|+|180|2828_Node_412_length_4101_cov_140.772592	882	ya2_JAAOEH010004715_1	57.315	57	ya2_JAAOEH010004715_1	499	0	589	1518	Kitrinoviricota	Magsaviricetes	Nodamuvirales	Nodaviridae
gene_6092|GeneMark.hmm|832_aa|-|1438|3936_Node_429_length_3962_cov_384.452044	832	Rv4_236693	50.224	53	Rv4_236693	446	5.7e-153	456	1173	Kitrinoviricota	c.0031	o.0042	f.0156
gene_6074|GeneMark.hmm|826_aa|+|180|2660_Node_424_length_3988_cov_61.353512	826	Rv4_051091	80.837	55	Rv4_051091	454	0	771	1992	Lenarviricota	Miaviricetes	Ourlivirales	Botourmiaviridae
gene_5528|GeneMark.hmm|795_aa|+|506|2893_Node_308_length_5296_cov_21.928394	795	Rv4_118204	60.325	53	Rv4_118204	431	1.05e-174	509	1312	Lenarviricota	Miaviricetes	Ourlivirales	Botourmiaviridae
gene_7589|GeneMark.hmm|687_aa|-|3|2063_Node_898_length_2190_cov_12.452527	687	Rv4_048027	94.47	63	Rv4_048027	434	0	870	2248	Kitrinoviricota	c.0032	o.0043	f.0169
gene_8141|GeneMark.hmm|606_aa|-|1|1818_Node_1112_length_1912_cov_14.858619	606	Rv4_304060	34.805	61	Rv4_304060	385	1.17e-49	179	454	Kitrinoviricota	c.0032	o.0043	f.0170
gene_5870|GeneMark.hmm|593_aa|+|620|2401_Node_375_length_4468_cov_21.463936	593	Rv4_167735	92.56	57	Rv4_167735	336	0	660	1702	Lenarviricota	Miaviricetes	Ourlivirales	Botourmiaviridae
gene_5594|GeneMark.hmm|571_aa|+|3397|5112_Node_320_length_5199_cov_21.855833	571	Rv4_076856	43.459	78	Rv4_076856	451	5.7e-113	345	884	Kitrinoviricota	c.0032	o.0043	f.0167
gene_5976|GeneMark.hmm|557_aa|-|95|1768_Node_401_length_4220_cov_15.789486	557	Rv4_129511	70.711	86	Rv4_129511	478	0	698	1801	Lenarviricota	Leviviricetes	Timlovirales	Blumeviridae	Dahmuivirus_pelovivens
gene_5246|GeneMark.hmm|536_aa|+|2801|4411_Node_256_length_6184_cov_47.627230	536	Rv4_076220	39.556	84	Rv4_076220	450	9.26e-118	355	912	Pisuviricota	Stelpaviricetes	Stellavirales	Astroviridae
gene_4909|GeneMark.hmm|479_aa|-|81|1520_Node_207_length_7842_cov_61.708199	479	Rv4_268199	35.892	91	Rv4_268199	443	3.43e-65	218	555	Kitrinoviricota	c.0032	o.0043	f.0167
gene_5894|GeneMark.hmm|373_aa|-|1|1119_Node_380_length_4375_cov_9.793817	373	rv20_v2_888	54.678	91	rv20_v2_888	342	1.47e-123	364	935	Kitrinoviricota	c.0031	o.0042	f.0153
gene_7317|GeneMark.hmm|295_aa|+|1|888_Node_799_length_2380_cov_13.868227	295	Rv4_059655	97.586	98	Rv4_059655	290	0	603	1554	Pisuviricota	Pisoniviricetes	Picornavirales	f.0030
gene_15211|GeneMark.hmm|276_aa|-|1|828_Node_5106_length_828_cov_7.088742	276	ya2_JAAOEH010002635_1	98.79	90	ya2_JAAOEH010002635_1	248	0	519	1336	Pisuviricota	c.0012	Sobelivirales	Solemoviridae
gene_15638|GeneMark.hmm|269_aa|-|3|809_Node_5393_length_809_cov_5.459239	269	Rv4_206920	99.628	100	Rv4_206920	269	0	561	1446	Kitrinoviricota	c.0034	o.0045	f.0176
gene_14822|GeneMark.hmm|233_aa|-|148|849_Node_4841_length_849_cov_12.604381	233	Rv4_060675	55.157	96	Rv4_060675	223	4.54e-84	254	648	Kitrinoviricota	Tolucaviricetes	Tolivirales	Tombusviridae
gene_18172|GeneMark.hmm|229_aa|+|1|690_Node_7103_length_708_cov_9.776378	229	ya2_JAAOEH010007312_1	97.5	70	ya2_JAAOEH010007312_1	160	9.27e-111	328	841	Kitrinoviricota	c.0024	o.0035	f.0144
gene_22391|GeneMark.hmm|198_aa|-|3|596_Node_10217_length_598_cov_6.398095	198	Rv4_126005	98.99	100	Rv4_126005	198	3.73e-143	407	1045	Pisuviricota	Pisoniviricetes	Picornavirales	Dicistroviridae
gene_23233|GeneMark.hmm|194_aa|-|1|582_Node_10891_length_582_cov_5.929273	194	Rv4_184484	97.927	99	Rv4_184484	193	1.29e-140	401	1030	Pisuviricota	Pisoniviricetes	Picornavirales	f.0030
gene_7221|GeneMark.hmm|189_aa|+|3|572_Node_767_length_2435_cov_19.314564	189	Rv4_230354	33.333	83	Rv4_230354	156	1.38e-18	82.8	203	Pisuviricota	c.0012	Sobelivirales	Solemoviridae
gene_25136|GeneMark.hmm|183_aa|-|2|550_Node_12378_length_550_cov_4.964361	183	Rv4_148358	52.439	45	Rv4_148358	82	1.9e-19	85.9	211	Kitrinoviricota	c.0032	o.0043	f.0167
gene_25369|GeneMark.hmm|181_aa|-|2|544_Node_12561_length_546_cov_5.822410	181	Rv4_060258	40.127	86	Rv4_060258	157	7.17e-24	97.8	242	Kitrinoviricota	c.0032	o.0043	f.0167
gene_12788|GeneMark.hmm|156_aa|-|1|468_Node_3560_length_984_cov_4.679473	156	Rv4_185476	58.14	55	Rv4_185476	86	4.74e-26	103	256	Pisuviricota	Stelpaviricetes	o.0005.base-Patata	f.0059

## Sheet: SluRVP22_08
qseqid	seq_length	sacc	pident, %	qcovs, %	stitle	length	evalue	bitscore	score	phylum	class	order	family	species
gene_4076|GeneMark.hmm|2762_aa|-|107|8395_Node_127_length_8517_cov_19.921127	2762	Rv4_123145	33.75	14	Rv4_123145	400	8.17e-56	206	523	Pisuviricota	Pisoniviricetes	Picornavirales	f.0028.base-Dicistro
gene_4024|GeneMark.hmm|2741_aa|-|152|8377_Node_119_length_8720_cov_114.876258	2741	rv20_v2_6203	99.208	18	rv20_v2_6203	505	0	1065	2754	Pisuviricota	Pisoniviricetes	Picornavirales	f.0012.base-Solinvi
gene_4483|GeneMark.hmm|1934_aa|-|132|5936_Node_183_length_6196_cov_31.131472	1934	Rv4_053575	85.526	28	Rv4_053575	532	0	959	2478	Kitrinoviricota	c.0034	o.0045	f.0181
gene_4563|GeneMark.hmm|1832_aa|-|323|5821_Node_197_length_5858_cov_10.327053	1832	Rv4_191470	90.643	28	Rv4_191470	513	0	995	2573	Pisuviricota	Pisoniviricetes	Picornavirales	f.0012.base-Solinvi
gene_3991|GeneMark.hmm|1762_aa|+|3618|8906_Node_114_length_9012_cov_122.394451	1762	rv20_v2_3837	95.142	28	rv20_v2_3837	494	0	993	2566	Pisuviricota	Pisoniviricetes	Picornavirales	f.0011	Trichosanthes_kirilowii_picorna-like_virus
gene_3910|GeneMark.hmm|1747_aa|+|737|5980_Node_104_length_9782_cov_15.156041	1747	Rv4_051865	67.352	25	Rv4_051865	438	0	637	1642	Pisuviricota	Pisoniviricetes	Picornavirales	Dicistroviridae
gene_4031|GeneMark.hmm|1743_aa|+|527|5758_Node_121_length_8688_cov_3238.275334	1743	rv20_v2_5780	98.906	26	rv20_v2_5780	457	0	952	2462	Pisuviricota	Pisoniviricetes	Picornavirales	Dicistroviridae
gene_4051|GeneMark.hmm|1706_aa|+|73|5193_Node_124_length_8623_cov_37.783392	1706	Rv4_111171	74.627	23	Rv4_111171	402	0	599	1545	Kitrinoviricota	Alsuviricetes	Hepelivirales	Hepeviridae
gene_4799|GeneMark.hmm|1565_aa|-|3|4697_Node_241_length_5048_cov_5.964020	1565	rv20_v2_2225	92.611	13	rv20_v2_2225	203	1.28e-125	402	1034	Pisuviricota	Pisoniviricetes	Picornavirales	Dicistroviridae
gene_5074|GeneMark.hmm|1426_aa|-|209|4489_Node_296_length_4490_cov_6.997057	1426	Rv4_048474	99.083	31	Rv4_048474	436	0	917	2370	Pisuviricota	Pisoniviricetes	Picornavirales	Picornaviridae	Picornaviridae_sp
gene_6117|GeneMark.hmm|998_aa|+|26|3022_Node_569_length_3035_cov_16.244429	998	Rv4_106679	92.944	50	Rv4_106679	496	0	978	2529	Kitrinoviricota	Magsaviricetes	Nodamuvirales	Nodaviridae	Newington_virus
gene_4485|GeneMark.hmm|969_aa|+|3196|6105_Node_184_length_6155_cov_11.793325	969	Rv4_053575	97.749	55	Rv4_053575	533	0	1122	2901	Kitrinoviricota	c.0034	o.0045	f.0181
gene_5858|GeneMark.hmm|902_aa|+|249|2957_Node_495_length_3310_cov_419.412419	902	rv20_v2_72	83.084	52	rv20_v2_72	467	0	818	2114	Kitrinoviricota	Magsaviricetes	Nodamuvirales	Nodaviridae	Culannivirus_DW-2019a
gene_5075|GeneMark.hmm|783_aa|-|52|2403_Node_297_length_4489_cov_27.007473	783	Rv4_206746	97.551	63	Rv4_206746	490	0	1002	2590	Lenarviricota	Leviviricetes	o.0081.base-Norzi	f.0375
gene_5266|GeneMark.hmm|682_aa|-|1093|3141_Node_343_length_4149_cov_152.365309	682	rv20_v2_5206	99.388	72	rv20_v2_5206	490	0	1015	2625	Kitrinoviricota	Magsaviricetes	Nodamuvirales	Nodaviridae
gene_5527|GeneMark.hmm|625_aa|+|1915|3792_Node_405_length_3810_cov_22.296227	625	rv20_v2_972	43.478	73	rv20_v2_972	460	4.89e-109	337	865	Lenarviricota	Leviviricetes	Norzivirales	Fiersviridae	Espurtavirus_simiicola
gene_5412|GeneMark.hmm|597_aa|-|1|1791_Node_379_length_3911_cov_16.554716	597	Rv4_046882	44.563	77	Rv4_046882	469	1.72e-124	377	967	Lenarviricota	Leviviricetes	Norzivirales	Duinviridae
gene_6822|GeneMark.hmm|591_aa|-|1|1773_Node_801_length_2478_cov_4.096050	591	rv20_v2_5327	43.562	76	rv20_v2_5327	466	1.53e-109	337	864	Lenarviricota	Leviviricetes	Norzivirales	Solspiviridae
gene_8469|GeneMark.hmm|569_aa|-|38|1747_Node_1452_length_1749_cov_3.305489	569	Rv4_048221	58.499	79	Rv4_048221	453	0	559	1440	Lenarviricota	Leviviricetes	Timlovirales	Blumeviridae
gene_5318|GeneMark.hmm|548_aa|+|5|1651_Node_357_length_4043_cov_7.708060	548	Rv4_124638	96.92	89	Rv4_124638	487	0	1001	2587	Kitrinoviricota	Alsuviricetes	Hepelivirales	Hepeviridae
gene_8606|GeneMark.hmm|544_aa|-|1|1632_Node_1514_length_1716_cov_5.603774	544	Rv4_130247	22.323	76	Rv4_130247	439	7.74e-13	72	175	Pisuviricota	Duplopiviricetes	Durnavirales	f.0115.base-Cysto
gene_5159|GeneMark.hmm|520_aa|-|2820|4382_Node_316_length_4384_cov_5.661563	520	Rv4_132103	55.093	81	Rv4_132103	432	5.87e-161	465	1197	Pisuviricota	Pisoniviricetes	Picornavirales	f.0040.base-Marna
gene_6450|GeneMark.hmm|513_aa|-|2|1540_Node_670_length_2735_cov_7.212622	513	rv20_v2_801	48.804	80	rv20_v2_801	418	7.54e-127	378	970	Lenarviricota	Leviviricetes	Norzivirales	Fiersviridae	Espurtavirus_simiicola
gene_5557|GeneMark.hmm|511_aa|+|2176|3711_Node_413_length_3761_cov_8.288232	511	Rv4_125240	63.315	71	Rv4_125240	368	2.6e-160	461	1185	Lenarviricota	Leviviricetes	Norzivirales	Fiersviridae
gene_5884|GeneMark.hmm|504_aa|-|3|1514_Node_503_length_3294_cov_7.973611	504	Rv4_129560	93.541	83	Rv4_129560	418	0	823	2126	Lenarviricota	Leviviricetes	Norzivirales	Fiersviridae	Andihavirus_borborohabitans
gene_8797|GeneMark.hmm|500_aa|+|130|1632_Node_1593_length_1678_cov_9.499688	500	Rv4_191881	54.128	87	Rv4_191881	436	1.98e-166	478	1231	Pisuviricota	Duplopiviricetes	Durnavirales	Partitiviridae
gene_4470|GeneMark.hmm|493_aa|+|3361|4842_Node_180_length_6211_cov_19.820789	493	Rv4_002929	90.476	89	Rv4_002929	441	0	836	2160	Kitrinoviricota	Alsuviricetes	Martellivirales	Virgaviridae	Chili_pepper_mild_mottle_virus
gene_4531|GeneMark.hmm|492_aa|-|1379|2857_Node_191_length_6063_cov_69.592988	492	Rv4_002929	90.249	89	Rv4_002929	441	0	832	2150	Kitrinoviricota	Alsuviricetes	Martellivirales	Virgaviridae	Chili_pepper_mild_mottle_virus
gene_4426|GeneMark.hmm|478_aa|-|1407|2843_Node_173_length_6398_cov_49.606324	478	rv20_v2_2798	97.748	93	rv20_v2_2798	444	0	908	2347	Kitrinoviricota	Alsuviricetes	Martellivirales	Virgaviridae	Cucumber_green_mottle_mosaic_virus
gene_7147|GeneMark.hmm|447_aa|-|3|1343_Node_918_length_2293_cov_5.773874	447	Rv4_127156	36.62	93	Rv4_127156	426	1.32e-66	220	560	Kitrinoviricota	c.0031	o.0042	f.0162
gene_7120|GeneMark.hmm|445_aa|-|670|2007_Node_908_length_2308_cov_5.768680	445	Rv4_130346	81.356	40	Rv4_130346	177	1.1e-100	308	789	Kitrinoviricota	Magsaviricetes	Nodamuvirales	Nodaviridae
gene_9952|GeneMark.hmm|444_aa|-|57|1391_Node_2161_length_1391_cov_18.405159	444	Rv4_038399	95.444	99	Rv4_038399	439	0	875	2261	Lenarviricota	Leviviricetes	Timlovirales	Blumeviridae	Nehpavirus_caenenecus
gene_7497|GeneMark.hmm|440_aa|-|3|1322_Node_1047_length_2108_cov_5.721867	440	Rv4_129557	34.384	79	Rv4_129557	349	1.93e-54	188	478	Lenarviricota	Leviviricetes	Norzivirales	Duinviridae
gene_10481|GeneMark.hmm|437_aa|-|1|1311_Node_2443_length_1311_cov_3.813409	437	Rv4_311351	23.853	46	Rv4_311351	218	5.25e-12	68.6	166	Pisuviricota	Duplopiviricetes	Durnavirales	Cystoviridae
gene_5852|GeneMark.hmm|431_aa|-|30|1325_Node_492_length_3317_cov_15.953453	431	Rv4_122834	92.26	75	Rv4_122834	323	0	619	1596	Lenarviricota	Leviviricetes	Norzivirales	Fiersviridae
gene_10761|GeneMark.hmm|420_aa|-|2|1261_Node_2591_length_1263_cov_9.417647	420	Rv4_005835	37.77	66	Rv4_005835	278	1.55e-55	187	475	Lenarviricota	Leviviricetes	Norzivirales	Fiersviridae
gene_6058|GeneMark.hmm|418_aa|-|903|2159_Node_550_length_3104_cov_17.843616	418	Rv4_275710	99.74	92	Rv4_275710	385	0	809	2090	Kitrinoviricota	Tolucaviricetes	Tolivirales	Tombusviridae
gene_4959|GeneMark.hmm|402_aa|-|1192|2400_Node_273_length_4763_cov_15.782090	402	Rv4_063072	54.734	84	Rv4_063072	338	5.12e-134	389	1000	Pisuviricota	Stelpaviricetes	o.0007.base-Patata	f.0061
gene_8553|GeneMark.hmm|396_aa|-|2|1189_Node_1486_length_1732_cov_4.618445	396	Rv4_132044	41.734	93	Rv4_132044	369	1.42e-85	268	685	Kitrinoviricota	c.0024	o.0035	f.0144
gene_11559|GeneMark.hmm|386_aa|-|1|1158_Node_3062_length_1160_cov_3.850966	386	Rv4_206973	66.782	75	Rv4_206973	289	5.92e-143	414	1064	Pisuviricota	Duplopiviricetes	Durnavirales	Picobirnaviridae
gene_6030|GeneMark.hmm|382_aa|-|60|1208_Node_544_length_3136_cov_14.727391	382	Rv4_124156	51.075	96	Rv4_124156	372	1.36e-121	360	924	Lenarviricota	Leviviricetes	Norzivirales	Duinviridae
gene_5393|GeneMark.hmm|371_aa|-|6|1121_Node_374_length_3935_cov_6.139824	371	Rv4_044520	50.847	95	Rv4_044520	354	2.62e-119	355	910	Kitrinoviricota	Tolucaviricetes	Tolivirales	Tombusviridae
gene_12134|GeneMark.hmm|365_aa|-|3|1097_Node_3386_length_1097_cov_1.872070	365	Rv4_124638	61.31	45	Rv4_124638	168	8.95e-62	206	525	Kitrinoviricota	Alsuviricetes	Hepelivirales	Hepeviridae
gene_7291|GeneMark.hmm|358_aa|-|3|1076_Node_970_length_2204_cov_14.170812	358	Rv4_128069	51.768	84	Rv4_128069	311	3.06e-101	303	776	Lenarviricota	Leviviricetes	Norzivirales	Fiersviridae
gene_12907|GeneMark.hmm|342_aa|-|2|1027_Node_3848_length_1028_cov_6.054450	342	Rv4_171328	68.705	81	Rv4_171328	278	2.95e-144	412	1058	Kitrinoviricota	Magsaviricetes	Nodamuvirales	Nodaviridae
gene_13568|GeneMark.hmm|324_aa|-|2|973_Node_4276_length_973_cov_2.631111	324	Rv4_074571	57.692	16	Rv4_074571	52	1.22e-12	69.3	168	Pisuviricota	Pisoniviricetes	Picornavirales	Dicistroviridae
gene_10154|GeneMark.hmm|309_aa|-|3|929_Node_2266_length_1359_cov_5.129082	309	al2_000551	91.234	99	al2_000551	308	0	588	1517	Lenarviricota	Leviviricetes	Norzivirales	Fiersviridae	Glincaevirus_pelovicinum
gene_13012|GeneMark.hmm|307_aa|-|1|921_Node_3910_length_1020_cov_8.908131	307	rv20_v2_5176	100	100	rv20_v2_5176	307	0	643	1659	Kitrinoviricota	Tolucaviricetes	Tolivirales	Tombusviridae	Melon_necrotic_spot_virus
gene_14320|GeneMark.hmm|307_aa|-|2|922_Node_4742_length_922_cov_7.147232	307	Rv4_051245	92.135	87	Rv4_051245	267	0	516	1329	Kitrinoviricota	Alsuviricetes	Martellivirales	Virgaviridae	Tropical_soda_apple_mosaic_virus
gene_14385|GeneMark.hmm|305_aa|-|3|917_Node_4788_length_917_cov_3.831754	305	Rv4_194438	99.327	97	Rv4_194438	297	0	613	1582	Pisuviricota	Duplopiviricetes	Durnavirales	Partitiviridae
gene_7056|GeneMark.hmm|303_aa|-|3|911_Node_884_length_2353_cov_6.334211	303	Rv4_129557	30.66	70	Rv4_129557	212	4.32e-23	99.8	247	Lenarviricota	Leviviricetes	Norzivirales	Duinviridae
gene_5441|GeneMark.hmm|293_aa|-|3001|3882_Node_385_length_3883_cov_7.505512	293	rv20_v2_2225	90.785	100	rv20_v2_2225	293	0	567	1462	Pisuviricota	Pisoniviricetes	Picornavirales	Dicistroviridae
gene_10226|GeneMark.hmm|290_aa|-|1|870_Node_2309_length_1348_cov_6.210196	290	Rv4_004341	63.103	100	Rv4_004341	290	5.45e-134	388	997	Kitrinoviricota	c.0024	o.0035	f.0144
gene_15894|GeneMark.hmm|277_aa|-|1|831_Node_5771_length_832_cov_2.976285	277	Rv4_126748	60.87	99	Rv4_126748	276	1.37e-114	334	856	Lenarviricota	Leviviricetes	Norzivirales	Fiersviridae
gene_16007|GeneMark.hmm|274_aa|-|3|824_Node_5847_length_826_cov_2.884462	274	Rv4_125407	42.353	62	Rv4_125407	170	1.47e-33	127	318	Lenarviricota	Leviviricetes	Norzivirales	Fiersviridae
gene_15242|GeneMark.hmm|273_aa|-|2|820_Node_5364_length_864_cov_2.312263	273	Rv4_126153	97.004	98	Rv4_126153	267	0	534	1375	Lenarviricota	Leviviricetes	Norzivirales	Solspiviridae
gene_16085|GeneMark.hmm|273_aa|-|3|821_Node_5899_length_822_cov_2.902537	273	Rv4_223521	33.673	34	Rv4_223521	98	2.16e-06	49.7	117	Lenarviricota	Leviviricetes	Norzivirales	Fiersviridae
gene_7960|GeneMark.hmm|262_aa|-|2|787_Node_1234_length_1926_cov_5.847275	262	Rv4_017274	38.342	72	Rv4_017274	193	1.97e-34	128	322	Pisuviricota	Stelpaviricetes	o.0007.base-Patata	f.0061
gene_14744|GeneMark.hmm|260_aa|-|3|782_Node_5011_length_894_cov_3.667479	260	Rv4_048702	95.175	88	Rv4_048702	228	8.11e-160	447	1151	Lenarviricota	Leviviricetes	Norzivirales	Fiersviridae	Kowinovirus_pelenecus
gene_15110|GeneMark.hmm|258_aa|-|95|871_Node_5250_length_872_cov_2.887359	258	Rv4_004746	92.228	75	Rv4_004746	193	1.58e-129	376	966	Pisuviricota	Pisoniviricetes	Picornavirales	Dicistroviridae
gene_17623|GeneMark.hmm|251_aa|-|1|753_Node_6970_length_755_cov_3.268328	251	Rv4_021751	27.755	92	Rv4_021751	245	2.44e-20	90.5	223	Pisuviricota	Duplopiviricetes	Durnavirales	Cystoviridae
gene_17866|GeneMark.hmm|248_aa|-|3|746_Node_7137_length_747_cov_4.859050	248	rv20_v2_3	76.639	98	rv20_v2_3	244	1.3e-138	395	1015	Pisuviricota	Duplopiviricetes	Durnavirales	Picobirnaviridae	Bovine_picobirnavirus
gene_15597|GeneMark.hmm|247_aa|-|2|742_Node_5583_length_847_cov_3.031008	247	rv20_v2_4507	81.818	62	rv20_v2_4507	154	1.29e-90	272	696	Lenarviricota	Leviviricetes	Timlovirales	Steitzviridae
gene_15717|GeneMark.hmm|245_aa|-|103|840_Node_5641_length_842_cov_5.430429	245	Rv4_123021	74.854	70	Rv4_123021	171	3.58e-95	283	723	Lenarviricota	Leviviricetes	Norzivirales	Fiersviridae
gene_17434|GeneMark.hmm|240_aa|-|38|760_Node_6831_length_762_cov_3.121916	240	Rv4_206973	92.5	100	Rv4_206973	240	1.43e-170	478	1230	Pisuviricota	Duplopiviricetes	Durnavirales	Picobirnaviridae
gene_18790|GeneMark.hmm|239_aa|-|1|717_Node_7791_length_718_cov_3.886822	239	Rv4_146444	67.826	96	Rv4_146444	230	6.45e-113	330	847	Lenarviricota	Leviviricetes	Norzivirales	Fiersviridae
gene_18857|GeneMark.hmm|237_aa|-|3|713_Node_7856_length_715_cov_2.127726	237	Rv4_076255	46.694	100	Rv4_076255	242	2.24e-68	219	557	Kitrinoviricota	Magsaviricetes	Nodamuvirales	Nodaviridae
gene_19524|GeneMark.hmm|231_aa|-|2|694_Node_8326_length_695_cov_2.787781	231	rv20_v2_2542	91.775	100	rv20_v2_2542	231	3.48e-161	456	1172	Pisuviricota	Pisoniviricetes	Picornavirales	Dicistroviridae	Dicistroviridae_sp
gene_16789|GeneMark.hmm|229_aa|-|95|784_Node_6396_length_786_cov_3.131837	229	Rv4_127631	62	87	Rv4_127631	200	2.06e-83	257	656	Lenarviricota	Leviviricetes	Timlovirales	Blumeviridae
gene_18272|GeneMark.hmm|227_aa|-|50|733_Node_7414_length_735_cov_5.104230	227	rv20_v2_4507	71.094	56	rv20_v2_4507	128	6.92e-57	185	469	Lenarviricota	Leviviricetes	Timlovirales	Steitzviridae
gene_20030|GeneMark.hmm|226_aa|-|2|679_Node_8727_length_680_cov_2.347611	226	Rv4_041659	67.421	98	Rv4_041659	221	1.52e-105	308	789	Lenarviricota	Leviviricetes	Norzivirales	Fiersviridae
gene_20502|GeneMark.hmm|222_aa|-|2|667_Node_9044_length_668_cov_4.621849	222	Rv4_128069	52.863	99	Rv4_128069	227	5.08e-70	218	555	Lenarviricota	Leviviricetes	Norzivirales	Fiersviridae
gene_20735|GeneMark.hmm|220_aa|-|2|661_Node_9224_length_662_cov_3.865874	220	rv20_v2_5216	61.033	97	rv20_v2_5216	213	7.37e-94	284	726	Kitrinoviricota	Magsaviricetes	Nodamuvirales	Nodaviridae
gene_21325|GeneMark.hmm|214_aa|-|3|644_Node_9674_length_646_cov_4.137871	214	Rv4_311351	25.882	72	Rv4_311351	170	6.57e-11	62	149	Pisuviricota	Duplopiviricetes	Durnavirales	Cystoviridae
gene_21517|GeneMark.hmm|213_aa|-|1|639_Node_9816_length_641_cov_2.508803	213	Rv4_112241	35.754	81	Rv4_112241	179	1.03e-24	100	250	Lenarviricota	Leviviricetes	Timlovirales	Steitzviridae
gene_11805|GeneMark.hmm|210_aa|+|3|635_Node_3198_length_1130_cov_11.271523	210	rv20_v2_5176	98.333	86	rv20_v2_5176	180	1.02e-128	372	954	Kitrinoviricota	Tolucaviricetes	Tolivirales	Tombusviridae	Melon_necrotic_spot_virus
gene_7784|GeneMark.hmm|205_aa|+|2|619_Node_1159_length_1995_cov_5.608741	205	Rv4_303419	53.202	99	Rv4_303419	203	1.89e-67	213	543	Pisuviricota	Pisoniviricetes	Picornavirales	f.0030
gene_22092|GeneMark.hmm|203_aa|+|2|613_Node_10281_length_627_cov_2.750903	203	Rv4_139712	36.181	95	Rv4_139712	199	3.04e-32	121	303	Pisuviricota	Duplopiviricetes	Durnavirales	Partitiviridae
gene_23089|GeneMark.hmm|201_aa|-|1|603_Node_11121_length_604_cov_1.453861	201	Rv4_021720	70.202	99	Rv4_021720	198	2.65e-100	292	748	Duplornaviricota	Chrymotiviricetes	Ghabrivirales	Totiviridae
gene_7119|GeneMark.hmm|200_aa|-|2|601_Node_908_length_2308_cov_5.768680	200	Rv4_130346	85.5	100	Rv4_130346	200	1.52e-120	349	895	Kitrinoviricota	Magsaviricetes	Nodamuvirales	Nodaviridae
gene_22644|GeneMark.hmm|198_aa|+|2|598_Node_10746_length_613_cov_1.890741	198	Rv4_170190	48.077	79	Rv4_170190	156	1.02e-44	155	391	Pisuviricota	Pisoniviricetes	Picornavirales	Dicistroviridae
gene_14824|GeneMark.hmm|197_aa|-|2|592_Node_5077_length_889_cov_2.500000	197	Rv4_194438	97.97	100	Rv4_194438	197	1.29e-140	399	1024	Pisuviricota	Duplopiviricetes	Durnavirales	Partitiviridae
gene_7904|GeneMark.hmm|196_aa|-|1362|1952_Node_1205_length_1952_cov_8.886642	196	Rv4_051245	90.722	99	Rv4_051245	194	6.03e-135	385	990	Kitrinoviricota	Alsuviricetes	Martellivirales	Virgaviridae	Tropical_soda_apple_mosaic_virus
gene_23770|GeneMark.hmm|196_aa|-|3|590_Node_11673_length_590_cov_1.802708	196	Rv4_256747	98.98	100	Rv4_256747	196	1.4e-144	410	1055	Pisuviricota	Pisoniviricetes	Picornavirales	Dicistroviridae	Dicistroviridae_sp
gene_24259|GeneMark.hmm|193_aa|-|3|581_Node_11988_length_582_cov_7.021611	193	Rv4_124377	98.964	100	Rv4_124377	193	3.08e-141	403	1035	Kitrinoviricota	Magsaviricetes	Nodamuvirales	Nodaviridae
gene_15542|GeneMark.hmm|192_aa|-|107|685_Node_5538_length_850_cov_7.545689	192	rv20_v2_3503	93.048	97	rv20_v2_3503	187	2.32e-131	376	966	Pisuviricota	Pisoniviricetes	Picornavirales	Picornaviridae	Salivirus_A
gene_22910|GeneMark.hmm|192_aa|-|2|577_Node_10914_length_608_cov_8.463551	192	Rv4_206973	78	52	Rv4_206973	100	3.54e-52	174	440	Pisuviricota	Duplopiviricetes	Durnavirales	Picobirnaviridae
gene_23157|GeneMark.hmm|191_aa|-|1|573_Node_11124_length_603_cov_7.418868	191	Rv4_206973	89.899	52	Rv4_206973	99	2.87e-59	192	488	Pisuviricota	Duplopiviricetes	Durnavirales	Picobirnaviridae
gene_24643|GeneMark.hmm|191_aa|-|2|574_Node_12360_length_575_cov_1.908367	191	Rv4_126749	98.571	37	Rv4_126749	70	6.28e-42	145	365	Lenarviricota	Leviviricetes	Norzivirales	Fiersviridae	Chobevirus_lutivicinum
gene_24818|GeneMark.hmm|191_aa|-|1|573_Node_12444_length_573_cov_3.048000	191	Rv4_002929	86.441	93	Rv4_002929	177	5.91e-116	337	864	Kitrinoviricota	Alsuviricetes	Martellivirales	Virgaviridae	Chili_pepper_mild_mottle_virus
gene_24734|GeneMark.hmm|190_aa|-|3|572_Node_12422_length_574_cov_1.704591	190	Rv4_168884	34.615	78	Rv4_168884	156	6.33e-14	70.1	170	Pisuviricota	Pisoniviricetes	Picornavirales	f.0030
gene_7459|GeneMark.hmm|189_aa|-|3|569_Node_1029_length_2130_cov_10.424404	189	Rv4_054735	26.95	67	Rv4_054735	141	5.74e-06	47	110	Lenarviricota	Leviviricetes	Norzivirales	Fiersviridae
gene_10831|GeneMark.hmm|189_aa|+|1|570_Node_2628_length_1254_cov_4.606266	189	Rv4_017274	41.111	95	Rv4_017274	180	2.29e-42	147	370	Pisuviricota	Stelpaviricetes	o.0007.base-Patata	f.0061
gene_21655|GeneMark.hmm|186_aa|-|1|558_Node_9971_length_637_cov_1.554965	186	Rv4_019095	50.267	98	Rv4_019095	187	1.29e-52	173	438	Kitrinoviricota	c.0031	o.0042	f.0162
gene_7754|GeneMark.hmm|181_aa|-|3|545_Node_1147_length_2007_cov_5.728542	181	Rv4_123021	88.095	23	Rv4_123021	42	1.94e-18	82	201	Lenarviricota	Leviviricetes	Norzivirales	Fiersviridae
gene_24896|GeneMark.hmm|181_aa|-|3|545_Node_12543_length_571_cov_2.130522	181	Rv4_126265	68.571	97	Rv4_126265	175	2.51e-88	267	682	Lenarviricota	Leviviricetes	Timlovirales	Steitzviridae
gene_25640|GeneMark.hmm|178_aa|-|21|557_Node_13136_length_559_cov_2.135802	178	Rv4_061331	56.589	72	Rv4_061331	129	2.36e-43	149	376	Lenarviricota	Leviviricetes	Norzivirales	Fiersviridae
gene_27046|GeneMark.hmm|178_aa|-|3|536_Node_14251_length_538_cov_3.389247	178	Rv4_243559	58.442	43	Rv4_243559	77	2.63e-25	101	252	Lenarviricota	Leviviricetes	Timlovirales	Steitzviridae
gene_27251|GeneMark.hmm|177_aa|-|3|533_Node_14430_length_535_cov_4.227273	177	al2_001700	69.54	98	al2_001700	174	6.84e-87	262	670	Lenarviricota	Leviviricetes	Norzivirales	Solspiviridae
gene_27384|GeneMark.hmm|177_aa|-|3|533_Node_14614_length_533_cov_1.226087	177	Rv4_322694	34.4	71	Rv4_322694	125	2.12e-14	70.9	172	Lenarviricota	Leviviricetes	Norzivirales	Fiersviridae	Loslovirus_caenicola
gene_27682|GeneMark.hmm|176_aa|-|2|529_Node_14785_length_530_cov_2.466083	176	Rv4_290279	65.341	100	Rv4_290279	176	9.59e-77	236	603	Pisuviricota	Duplopiviricetes	Durnavirales	Partitiviridae
gene_28003|GeneMark.hmm|174_aa|-|3|524_Node_15039_length_526_cov_3.105960	174	rv20_v2_4507	56.494	88	rv20_v2_4507	154	1.75e-53	174	441	Lenarviricota	Leviviricetes	Timlovirales	Steitzviridae
gene_6929|GeneMark.hmm|173_aa|-|2|520_Node_840_length_2426_cov_17.133447	173	Rv4_038399	87.719	33	Rv4_038399	57	2.66e-27	107	267	Lenarviricota	Leviviricetes	Timlovirales	Blumeviridae	Nehpavirus_caenenecus
gene_28257|GeneMark.hmm|173_aa|-|2|520_Node_15324_length_522_cov_1.371938	173	Rv4_125000	67.442	99	Rv4_125000	172	7.48e-81	248	633	Lenarviricota	Leviviricetes	Norzivirales	f.0361.base-Solspi
gene_28357|GeneMark.hmm|173_aa|-|2|520_Node_15337_length_521_cov_4.602679	173	Rv4_256747	99.359	90	Rv4_256747	156	1.04e-112	328	842	Pisuviricota	Pisoniviricetes	Picornavirales	Dicistroviridae	Dicistroviridae_sp
gene_28714|GeneMark.hmm|171_aa|-|3|515_Node_15596_length_517_cov_4.213964	171	Rv4_206973	76.364	96	Rv4_206973	165	7.27e-94	280	716	Pisuviricota	Duplopiviricetes	Durnavirales	Picobirnaviridae
gene_28790|GeneMark.hmm|171_aa|-|2|514_Node_15672_length_516_cov_3.534989	171	Rv4_263247	65.294	99	Rv4_263247	170	6.54e-79	242	618	Pisuviricota	Pisoniviricetes	Picornavirales	Dicistroviridae
gene_28463|GeneMark.hmm|170_aa|-|6|518_Node_15412_length_520_cov_3.221477	170	Rv4_256769	45.57	46	Rv4_256769	79	2.09e-17	79.3	194	Lenarviricota	Leviviricetes	Timlovirales	Steitzviridae
gene_29756|GeneMark.hmm|168_aa|-|2|505_Node_16479_length_505_cov_3.358796	168	Rv4_047778	94.268	93	Rv4_047778	157	5.15e-109	314	805	Pisuviricota	Pisoniviricetes	Picornavirales	Dicistroviridae
gene_27015|GeneMark.hmm|159_aa|-|58|537_Node_14272_length_538_cov_2.126882	159	Rv4_002929	94.34	100	Rv4_002929	159	1.01e-109	320	819	Kitrinoviricota	Alsuviricetes	Martellivirales	Virgaviridae	Chili_pepper_mild_mottle_virus
gene_21057|GeneMark.hmm|151_aa|-|2|454_Node_9470_length_653_cov_3.251724	151	Rv4_128252	79.487	77	Rv4_128252	117	2.09e-65	204	520	Pisuviricota	Stelpaviricetes	o.0005.base-Patata	f.0059
