# Supplementary material for: RNA-Seq Virus Fraction in Lake Baikal and Treated Wastewaters
Source: Int J Mol Sci. 2023 Jul 27;24(15):12049. doi: 10.3390/ijms241512049 (PMC10418309; doi:10.3390/ijms241512049)
Supplement: Supplementary file 1 [file ijms-24-12049-s001.zip › TableS3.xlsx]

## Sheet: BlastN_results
MAG_Name	NCBI Acsession	Node_name	Lenght	Accession number	Ident,%	Cover, %	Closest relative	Lenght_alime	e-value	bitscore	taxid
BaLT_1 picorna-like virus	OQ722313	RVP4_NODE_168_length_8861	8861	AF014388	70.094	71	Drosophila C virus strain EB, complete genome	4658	0	1975	64279
StochSev_1 picorna-like virus	OQ722314	SevRVP22_08_NODE_195_length_8089	8089	KF412901	73.915	75	Marine RNA virus SF-2 gp1 and gp2 genes, complete cds	4976	0	3032	1416631
StochSev_2 levi-like virus	OQ722315	SevRVP22_08_NODE_401_length_4220	4220	BK013717	72.845	80	TPA_asm: SsRNA phage SRR7976300_1 genomic sequence	3307	0	1763	2786650
StochSlu_1 picorna-like virus	OQ722316	SluRVP22_08_NODE_114_length_9012	9012	KX883341	69.876	94	Beihai picorna-like virus 105 strain BHHK79817 hypothetical protein 1 and hypothetical protein 2 genes, complete cds	5474	0	2330	1922533
StochSlu_2 picorna-like virus	OQ722317	SluRVP22_08_NODE_119_length_8720	8720	KX883915	95.747	99	Hubei picorna-like virus 61 strain mosHB235903 hypothetical protein gene, complete cds	8676	0	13981	1923144
StochSlu_3 picorna-like virus	OQ722318	SluRVP22_08_NODE_121_length_8688	8688	KX883654	97.176	100	Shahe picorna-like virus 8 strain SHWC12398 hypothetical protein 1 and hypothetical protein 2 genes, complete cds	8073	0	13531	1923451
StochSlu_4 martelli-like virus	OQ722319	SluRVP22_08_NODE_173_length_6398	6398	D12505	89.916	100	Cucumber green mottle mosaic virus RNA, complete genome	6188	0	8347	12235
StochSlu_5 martelli-like virus	OQ722320	SluRVP22_08_NODE_180_length_6211	6211	AF332868	99.558	100	Tomato mosaic virus isolate Queensland, complete genome	6102	0	10883	12253
StochSlu_6 martelli-like virus	OQ722321	SluRVP22_08_NODE_191_length_6063	6063	KT383474	99.933	100	Tomato brown rugose fruit virus isolate Tom1-Jo, complete genome	5952	0	10716	1761477
StochSlu_7 virus	OQ722322	SluRVP22_08_NODE_197_length_5858	5858	KP714072	69.619	67	Thika virus putative polyprotein gene, complete cds	3568	0	1454	1654356
StochSlu_8 picorna-like virus partial	OQ722323	SluRVP22_08_NODE_241_length_5048	5048	AF014388	80.508	99	Drosophila C virus strain EB, complete genome	3109	0	2875	64279
StochSlu_9 levi-like virus	OQ722324	SluRVP22_08_NODE_297_length_4489	4489	BK013715	82.795	100	TPA_asm: SsRNA phage SRR7976300_2 genomic sequence	4429	0	4509	2786651
StochSlu_10 levi-like virus	OQ722325	SluRVP22_08_NODE_503_length_3294	3294	BK013716	84.322	100	TPA_asm: SsRNA phage SRR7976300_9 genomic sequence, sequence	3304	0	3594	2786658
StochSlu_11 noda-like virus segment 1	OQ722326	SluRVP22_08_NODE_569_length_3035	3035	AF329080	83.951	99	Boolarra virus segment RNA1 protein A and B2 genes, complete cds	3022	0	3242	12286
StochSRVP_1 picorna-like virus	OQ722327	SRVP22_05_NODE_23_length_9467	9467	AF014388	75.518	94	Drosophila C virus strain EB, complete genome	5167	0	3603	64279
StochSRVP_2 picorna-like virus	OQ722328	SRVP22_05_NODE_31_length_8667	8667	KX883915	95.878	99	Hubei picorna-like virus 61 strain mosHB235903 hypothetical protein gene, complete cds	8563	0	13847	1923144
StochSRVP_3 picorna-like virus	OQ722329	SRVP22_05_NODE_33_length_8576	8576	KX883654	97.163	100	Shahe picorna-like virus 8 strain SHWC12398 hypothetical protein 1 and hypothetical protein 2 genes, complete cds	8073	0	13527	1923451
StochSRVP_4 martelli-like virus	OQ722330	SRVP22_05_NODE_71_length_6421	6421	KT383474	99.919	100	Tomato brown rugose fruit virus isolate Tom1-Jo, complete genome	6168	0	11101	1761477
StochSRVP_5 martelli-like virus	OQ722331	SRVP22_05_NODE_73_length_6408	6408	D12505	90.045	100	Cucumber green mottle mosaic virus RNA, complete genome	6188	0	8383	12235
StochSRVP_6 martelli-like virus	OQ722332	SRVP22_05_NODE_74_length_6402	6402	D12505	98.901	99	Cucumber green mottle mosaic virus RNA, complete genome	6369	0	11171	12235
StochSRVP_7 martelli-like virus	OQ722333	SRVP22_05_NODE_76_length_6389	6389	AF332868	99.529	100	Tomato mosaic virus isolate Queensland, complete genome	6159	0	10977	12253
StochSRVP_8 martelli-like virus	OQ722334	SRVP22_05_NODE_79_length_6327	6327	M81413	98.161	99	Pepper mild mottle virus strain S genomic sequence	6145	0	10573	12239
StochSRVP_9 levi-like virus	OQ722335	SRVP22_05_NODE_219_length_4485	4485	BK013715	82.795	100	TPA_asm: SsRNA phage SRR7976300_2 genomic sequence	4429	0	4509	2786651
StochSRVP_10 levi-like virus	OQ722336	SRVP22_05_NODE_251_length_4251	4251	BK013633	92.887	100	TPA_asm: SsRNA phage SRR5466369_1 genomic sequence	4063	0	6025	2786404
StochSRVP_11 levi-like virus	OQ722337	SRVP22_05_NODE_273_length_4147	4147	BK014096	69.718	72	TPA_asm: SsRNA phage SRR5466725_16 genomic sequence, sequence	2873	0	1141	2786414
StochSRVP_12 levi-like virus	OQ722338	SRVP22_05_NODE_281_length_4119	4119	BK013717	72.81	88	TPA_asm: SsRNA phage SRR7976300_1 genomic sequence	3288	0	1785	2786650
