# Supplementary material for: RNA-Seq Virus Fraction in Lake Baikal and Treated Wastewaters
Source: Int J Mol Sci. 2023 Jul 27;24(15):12049. doi: 10.3390/ijms241512049 (PMC10418309; doi:10.3390/ijms241512049)
Supplement: Supplementary file 1 [file ijms-24-12049-s001.zip › TableS4.xlsx]

## Sheet: Лист1
Sample	Virus	Protein	Identity, %	Host
RVP4	Leshenault partiti-like virus	YP_009388588.1 RdRp	30.6	Culicidae
	Dicistroviridae sp.	QJI52080.1 capsid polyprotein	84.4	Drosophilidae
	Golden shiner totivirus	YP_009256209.1 RdRp	30.9	Cypriniformes
	Motacilla cinerea CRESS-DNA-virus sp.	QTE03520.1 MAG capsid protein	37	Motacillidae
	Tortoise microvirus 32	QCS36949.1 DNA pilot protein	29.5	Testudinidae
	Hubei unio douglasiae virus 3	YP_009336723.1 hypothetical protein 1	33.7	Mollusca
RVP5	Wuhan insect virus 31	YP_009342432.1 hypothetical protein 2	34.1	Arthropoda
	Chicken circovirus 4	QGS83601.1 capsid protein	33.9-36.9	Phasianidae
SRVP22_05	Wuhan spider virus 7	YP_009344979.1 RdRp	39.5	Araneae
	Diabrotica undecimpunctata virus 2	QIT20101.1 non-structural polyprotein	28.2	Chrysomelidae
	Cherax quadricarinatus iridoviru	YP_009552329.1 048L	39.3	Parastacidae
	Drosophila C virus	NP_044946.1 capsid polyprotein	74.5-87.2	Drosophilidae
	Scaphoideus titanus sobemo-like virus 2	QIJ56915.1 hypothetical protein	38.2	Cicadellidae
	Nilaparvata lugens honeydew virus 1	YP_009505599.1 polyprotein	28.8	Delphacidae
	Melipona quadrifasciata virus 2	QCE20589.1 nonstructural protein	25.1-35.4	Apidae
	Apis mellifera virus-8	QBX89277.1 capsid protein	35.6	Apidae
	Robinvale bee virus 7	AWK77877.1 nonstructural polyprotein	55	Apidae
	Renmark bee virus 3	AWK77864.1 structural polyprotein	30.7	Apidae
	Shahe isopoda virus 5	YP_009333222.1 hypothetical protein 3	32.5	Isopoda
	Crustacea hepe-like virus 1	QHW18922.1 ORF1	30.9	Arthropoda
	Lone star tick nodavirus	ASU47554.1 polymerase	41.8	Arthropoda
	Wuhan insect virus 15	YP_009342457.1 hypothetical protein	35.3	Arthropoda
	Dragonfly larvae associated circular virus-8	YP_009001752.1 putative capsid protein	37.3	Corduliidae
	Odonata-associated circular virus-19	YP_009551678.1 putative capsid protein	24.5-24.9	Libellulidae
	Tetranychus urticae-associated entomobirnavirus	QBS55241.1 polyprotein	47.9	Tetranychidae
	Fox picobirnavirus	AGK45545.1 RdRp	58.3	Canidae
	Otarine picobirnavirus	AMP18960.1 RdRp	59.8-81.3	Otariidae
	Circovirus sp.	AUW34330.1 capsid protein	30.6-34.5	Vespertilionidae
	Fisavirus 1	YP_009111312.1 polyprotein	30	Cyprinidae
	Chicken picobirnavirus	AXL64599.1 capsid protein	30.9-41.8	Phasianidae
	Grus japonensis CRESS-DNA-virus sp	QTE03366.1 MAG capsid protein	34.9	Gruidae
	Bovine picobirnavirus	ATY68940.1 RdRp	78.1-87.9	Bovidae
	Porcine picobirnavirus	ASM93467.1 RdRp	69.1-82.9	Suidae
	Motacilla cinerea CRESS-DNA-virus sp.	QTE03520.1 MAG capsid protein	34.9-37.2	Motacillidae
	Phoenicurus auroreus CRESS-DNA-virus sp.	QTE03423.1 MAG capsid protein	31.2	Muscicapidae
	Phoenicopterus roseus CRESS-DNA-virus sp.	QTE03541.1 MAG putative capsid protein	34.8	Phoenicopteridae
	Phoenicopteridae CRESS-DNA-virus sp.	QTE03419.1 MAG putative capsid protein	49-52.7	Phoenicopteridae
	Macaque picobirnavirus 1	AVD54024.1 capsid	38.5	Cercopithecidae
	Marmot picobirnavirus	AVX53447.1 putative capsid	27.2-40	Sciuridae
	Snake melon asteroid mosaic virus	QSM07158.1 RdRp	28.9	Squamata
	Barns Ness breadcrumb sponge tombus-like virus 3	ASM94018.1 putative capsid	27.1-27.9	Porifera
	Barns Ness breadcrumb sponge aquatic picorna-like virus 2	ASM94054.1 hypothetical protein	45.6	Porifera
	Barns Ness breadcrumb sponge narna-like virus 8	ASM94073.1 RdRp	30.8	Porifera
SevRVP22_08	Wenzhou crab virus 4	YP_009337754.1 hypothetical protein 3	28	Decapoda
	Circovirus sp.	AUW34330.1 capsid protein	32.3	Chiroptera
	Barns Ness breadcrumb sponge tombus-like virus 3	ASM94017.1 putative replicase	30.6	Porifera
	Barns Ness breadcrumb sponge narna-like virus 7	ASM94072.1 RdRp	31.8	Porifera
SluRVP22_08	Drosophila C virus	QEQ50987.1 replicase polyprotein	74.5-89.3	Drosophilidae
	Bactrocera dorsalis picorna-like virus	QMU95558.1 putative polyprotein	55.4-74.6	Tephritidae
	Big Sioux River virus	ATI98941.1 structural protein precursor	83	Aphididae
	Rhopalosiphum padi virus	QVW10134.1 nonstructural polyprotein	44	Aphididae
	Apis mellifera associated microvirus 2	AZL82703.1 major capsid protein	74.9	Apidae
	Soybean thrips picorna-like virus 9	QQP18733.1 polyprotein	79.5	Thripidae
	Hainan black-spectacled toad astrovirus 2	AVM87164.1 ORF1ab	27.4	Bufonidae
	Fox picobirnavirus	AGK45545.1 RdRp	56.6-64.7	Canidae
	Otarine picobirnavirus	AMP18960.1 RdRp	77	Otariidae
	Bat guano associated nodavirus GF-4n	ADI48250.1 putative RdRp	40.9	Chiroptera
	Chicken picobirnavirus	AXL64598.1 capsid protein	28.4-40	Phasianidae
	Bovine picobirnavirus	AYF57589.1 RdRp	70.2-76	Bovidae
	Picobirnavirus sp.	QQM99847.1 putative capsid	29.1-66.7	Cervidae
	Porcine picobirnavirus	ASM93458.1 capsid protein	68.4-91.9	Suidae
	Motacilla cinerea CRESS-DNA-virus sp.	QTE03520.1 MAG capsid protein	31.1	Motacillidae
	Phylloscopus inornatus ambidensovirus	QVW56839.1 MAG: putative structural protein VP1	65.7	Phylloscopidae
	Marmot picobirnavirus	AVX53563.1 putative capsid AVX53555.1 putative capsid AVX53774.1 putative capsid	27.4-51.9	Sciuridae
