# Supplementary material for: RNA-Seq Virus Fraction in Lake Baikal and Treated Wastewaters
Source: Int J Mol Sci. 2023 Jul 27;24(15):12049. doi: 10.3390/ijms241512049 (PMC10418309; doi:10.3390/ijms241512049)
Supplement: Supplementary file 1 [file ijms-24-12049-s001.zip › TableS5.xlsx]

## Sheet: RVP4
#GroupName	Functional Category	Consensus Functional Description	RVP4_count
VOG19828	Xh	sp|P44662|Y361_HAEIN_Probable_iron_transport_system_ATP-binding_protein_HI_0361	219
VOG00052	XhXp	sp|P04522|EXO2_BPT4_Exonuclease_subunit_2	95
VOG00636	Xr	sp|P16942|T629_SHISO_Transposase_for_insertion_sequence_element_IS629	77
VOG00143	Xh	sp|P27830|RMLB2_ECOLI_dTDP-glucose_4,6-dehydratase_2	65
VOG17849	Xu	REFSEQ_hybrid_sensor_histidine_kinase_-_response_regulator	44
VOG03716	XhXs	sp|Q5UQG2|YL498_MIMIV_Probable_zinc-type_alcohol_dehydrogenase-like_protein_L498	42
VOG00077	Xh	sp|P07065|TOP5_BPT4_DNA_topoisomerase_medium_subunit	36
VOG00289	Xu	sp|P32271|Y06L_BPT4_Uncharacterized_17.7_kDa_protein_in_e-segB_intergenic_region	34
VOG00561	Xh	sp|P20703|UVSW_BPT4_ATP-dependent_DNA_helicase_uvsW	33
VOG00343	Xu	sp|Q51647|YISX_BURM1_Insertion_element_IS401_uncharacterized_12.4_kDa_protein	31
VOG00001	Xu	sp|O31936|YOPB_BACSU_Putative_antitoxin_YopB	30
VOG00032	Xh	sp|Q9CNJ4|PSTS_PASMU_Phosphate-binding_protein_PstS	29
VOG00067	Xh	sp|P33658|RPSG_CLOAB_RNA_polymerase_sigma-G_factor	27
VOG00887	Xh	sp|P0ABH9|CLPA_ECOLI_ATP-dependent_Clp_protease_ATP-binding_subunit_ClpA	25
VOG00300	XhXr	sp|P35250|RFC2_HUMAN_Replication_factor_C_subunit_2	24
VOG25692	Xh	sp|P63872|CYSK_STAAW_Cysteine_synthase	24
VOG00012	XhXr	sp|P22877|INTR_SACER_Integrase	23
VOG00838	Xr	sp|P03014|PINE_ECOLI_Serine_recombinase_PinE	22
VOG02562	Xh	sp|O07635|YLAK_BACSU_Uncharacterized_protein_YlaK	22
VOG00024	XhXs	sp|O64333|TIPK_BPN15_Tail_tip_assembly_protein_K	21
VOG00109	XhXr	sp|P00452|RIR1_ECOLI_Ribonucleoside-diphosphate_reductase_1_subunit_alpha	21
VOG16867	Xh	sp|P07620|PARA_ECOLX_Plasmid_partition_protein_A	21
VOG00131	Xu	sp|P04536|EXOD_BPT4_Exodeoxyribonuclease	20
VOG00011	XhXr	sp|O64235|DPOL_BPMD2_DNA_polymerase	19
VOG00237	Xu	sp|Q9T1Q7|VP41_BPAPS_Putative_protein_p41	19
VOG03158	Xh	sp|Q9USU3|FBH1_SCHPO_F-box_DNA_helicase_protein_1	19
VOG05195	Xh	sp|O83296|SOJ_TREPA_Protein_Soj_homolog	19
VOG00337	Xu	REFSEQ_hypothetical_protein	18
VOG00376	Xh	sp|P55257|RMLA_YEREN_Glucose-1-phosphate_thymidylyltransferase	18
VOG02626	Xu	REFSEQ_helix-turn-helix_DNA-binding_protein	18
VOG03598	XhXr	sp|O67125|DPO3A_AQUAE_DNA_polymerase_III_subunit_alpha	18
VOG03672	Xh	sp|O27392|ARGD_METTH_Acetylornithine_aminotransferase	18
VOG21089	Xu	REFSEQ_serine_acetyltransferase	18
VOG25061	XhXr	sp|Q02964|POL_CAMVE_Enzymatic_polyprotein	18
VOG00081	XhXr	sp|P04530|HELIC_BPT4_DnaB-like_replicative_helicase	17
VOG00094	Xh	sp|Q8QL34|Y335_SIRV1_Uncharacterized_glycosyltransferase_335	17
VOG01810	Xh	sp|Q5HH12|PUR3_STAAC_Phosphoribosylglycinamide_formyltransferase	17
VOG01975	Xh	sp|Q5UPU0|HSP7L_MIMIV_Heat_shock_protein_70_homolog	17
VOG23594	Xh	sp|Q9NJD8|GMPR_ONCVO_GMP_reductase	17
VOG00805	Xh	sp|O21902|SSB_BPLSK_SSB_protein	16
VOG01468	XhXr	sp|Q97FQ5|DNLJ2_CLOAB_DNA_ligase_2	16
VOG01581	Xu	sp|I6Y9F7|LIPQ_MYCTU_Esterase_LipQ	16
VOG00137	Xh	sp|A0QTG3|WHIB2_MYCS2_Transcriptional_regulator_WhiB2	15
VOG01048	Xu	REFSEQ_HAD-superfamily_hydrolase	14
VOG22306	Xu	sp|Q9KSW4|CSPD_VIBCH_Cold_shock-like_protein_CspD	14
VOG00103	XhXs	sp|P16712|A18_VACCW_Transcript_termination_protein_A18	13
VOG00140	XhXs	sp|P04308|ETF1_VACCW_Early_transcription_factor_70_kDa_subunit	13
VOG00620	Xh	sp|P49541|YCF46_TRICV_Uncharacterized_AAA_domain-containing_protein_ycf46	13
VOG09796	Xh	sp|A6Q478|GLYA_NITSB_Serine_hydroxymethyltransferase	13
VOG11995	Xh	sp|P23160|R34K_CLOPA_34.2_kDa_protein_in_rubredoxin_operon	13
VOG15994	Xr	sp|P19775|TRA6_STAAU_Transposase_for_insertion_sequence_element_IS256_in_transposon_Tn4001	13
VOG19747	Xh	sp|F4JLM5|SYIC_ARATH_Isoleucine--tRNA_ligase,_cytoplasmic	13
VOG26503	Xr	sp|Q06126|TNPA_BORPP_Transposase_for_insertion_sequence_element_IS1001	13
VOG00020	XhXr	sp|P04520|PRIM_BPT4_DNA_primase	12
VOG00104	Xh	sp|P00276|GLRX_BPT4_Glutaredoxin	12
VOG00312	Xh	sp|Q7T6X6|GFAT_MIMIV_Probable_glutamine--fructose-6-phosphate_aminotransferase_[isomerizing]	12
VOG02619	Xh	sp|D4GST8|6PGD_HALVD_6-phosphogluconate_dehydrogenase,_NAD(+)-dependent,_decarboxylating	12
VOG03387	Xh	sp|Q55752|RLPA_SYNY3_Probable_endolytic_peptidoglycan_transglycosylase_RlpA	12
VOG16609	Xh	sp|A2CDR0|GCSP_PROM3_Glycine_dehydrogenase_(decarboxylating)	12
VOG16843	XhXr	sp|Q0C5A1|KPRS_HYPNA_Ribose-phosphate_pyrophosphokinase	12
VOG26765	Xh	sp|B2UKV8|CH60_AKKM8_Chaperonin_GroEL	12
VOG00186	XhXr	sp|P32270|DDA_BPT4_ATP-dependent_DNA_helicase_dda	11
VOG00311	XhXr	sp|P50621|RIR2_BACSU_Ribonucleoside-diphosphate_reductase_subunit_beta	11
VOG00403	XhXr	sp|O48500|DUT_BPT5_Deoxyuridine_5'-triphosphate_nucleotidohydrolase	11
VOG00722	Xu	REFSEQ_RF-1_peptide_chain_release_factor	11
VOG00922	Xh	sp|O32271|TUAD_BACSU_UDP-glucose_6-dehydrogenase_TuaD	11
VOG02382	Xh	sp|O64252|PRXH_BPMD2_Putative_non-heme_haloperoxidase	11
VOG03047	Xu	REFSEQ_FtsK/SpoIIIE_protein	11
VOG03105	Xr	sp|Q45618|TRA6_GEOSE_Putative_transposase_for_insertion_sequence_element_IS5376	11
VOG00040	XhXr	sp|A8YTF9|KTHY_LACH4_Thymidylate_kinase	10
VOG00069	Xu	REFSEQ_lysin_A	10
VOG00091	Xh	sp|P21542|CARE_STRTH_4''-mycarosyl_isovaleryl-CoA_transferase	10
VOG00144	XhXr	sp|P9WNU1|DPO3B_MYCTU_Beta_sliding_clamp	10
VOG00522	XhXs	sp|O57193|NPH2_VACCA_RNA_helicase_NPH-II	10
VOG00848	XhXr	sp|P16006|DCTD_BPT4_Deoxycytidylate_deaminase	10
VOG01726	Xh	sp|Q5KWC3|FPG_GEOKA_Formamidopyrimidine-DNA_glycosylase	10
VOG04990	Xu	REFSEQ_ATP-dependent_Clp_protease_proteolytic_subunit	10
VOG05286	Xu	REFSEQ_DnaJ-like_chaperonin	10
VOG05553	Xu	sp|F4K1R2|HINT3_ARATH_Adenylylsulfatase_HINT3	10
VOG19492	XhXr	sp|O67125|DPO3A_AQUAE_DNA_polymerase_III_subunit_alpha	10
VOG20845	Xh	sp|P44660|Y359_HAEIN_Probable_iron_transport_system_membrane_protein_HI_0359	10
VOG23325	Xu	REFSEQ_RNA_polymerase_subunit_alpha	10
VOG00027	XhXs	sp|P68692|GLRX1_VACCW_Glutaredoxin-1	9
VOG00559	Xr	sp|P0A3H0|DBH_GEOSE_DNA-binding_protein_HU	9
VOG01214	Xu	REFSEQ_hypothetical_protein	9
VOG10164	Xu	sp|A6TCM7|SSRP_KLEP7_SsrA-binding_protein	9
VOG15495	Xu	REFSEQ_putative_replication_protein	9
VOG21448	XhXs	sp|Q5UQB5|TOP1P_MIMIV_DNA_topoisomerase_1_type_prokaryotic	9
VOG21868	Xu	sp|Q8FQP1|EX7L_COREF_Exodeoxyribonuclease_7_large_subunit	9
VOG00003	Xr	sp|O22001|VXIS_BPMD2_Excisionase	8
VOG00325	XhXs	sp|P51772|BPX_BPP2_Baseplate_protein_X	8
VOG00567	Xh	sp|Q55928|NADM_SYNY3_Bifunctional_NMN_adenylyltransferase/Nudix_hydrolase	8
VOG00831	Xu	sp|P20536|UNG_VACCC_Uracil-DNA_glycosylase	8
VOG00956	XhXr	sp|P59642|RPOB_TROW8_DNA-directed_RNA_polymerase_subunit_beta	8
VOG01572	XhXr	sp|A8H161|CCA_SHEPA_Multifunctional_CCA_protein	8
VOG02444	XhXr	sp|O64301|LOADL_BPR69_Sliding-clamp-loader_large_subunit	8
VOG04975	Xu	REFSEQ_trypsin-like_peptidase_domain-containing_protein	8
VOG05188	Xh	sp|O67653|IF3_AQUAE_Translation_initiation_factor_IF-3	8
VOG09672	Xh	sp|P04152|UMUC_ECOLI_Protein_UmuC	8
VOG09730	Xh	sp|O27580|PUR8_METTH_Adenylosuccinate_lyase	8
VOG16817	XhXrXs	sp|O57204|RP147_VACCA_DNA-directed_RNA_polymerase_147_kDa_polypeptide	8
VOG21705	Xh	sp|A4N8V8|HPF_HAEI3_Putative_metal_ABC_transporter_substrate-binding_protein_Hpf	8
VOG24998	Xh	sp|Q0IDE8|PUR9_SYNS3_Bifunctional_purine_biosynthesis_protein_PurH	8
VOG27809	Xh	sp|Q7VIN2|NPD_HELHP_NAD-dependent_protein_deacylase	8
VOG00057	Xh	sp|P07075|NRDG_BPT4_Anaerobic_ribonucleoside-triphosphate_reductase-activating_protein	7
VOG00101	Xr	sp|P00471|TYSY_BPT4_Thymidylate_synthase	7
VOG00227	Xu	REFSEQ_ParB-like_nuclease_domain_protein	7
VOG00329	Xu	REFSEQ_LexA_family_transcriptional_regulator	7
VOG00428	Xh	sp|O35129|PHB2_MOUSE_Prohibitin-2	7
VOG00444	Xh	sp|Q254J6|ACP_CHLFF_Acyl_carrier_protein	7
VOG00830	Xu	sp|B8HPS9|RNH_CYAP4_Ribonuclease_H	7
VOG01170	Xh	sp|P18780|TERC_ALCSP_Tellurium_resistance_protein_TerC	7
VOG09023	XhXr	sp|P9WJH7|NDK_MYCTU_Nucleoside_diphosphate_kinase	7
VOG09280	Xh	sp|Q54KR1|SYCC_DICDI_Cysteine--tRNA_ligase,_cytoplasmic	7
VOG10422	XhXr	sp|A6TE46|TSAD_KLEP7_tRNA_N6-adenosine_threonylcarbamoyltransferase	7
VOG10450	Xh	sp|A0ALF8|Y2422_LISW6_Nucleotide-binding_protein_lwe2422	7
VOG12766	Xh	sp|B6JJP8|DEF_AFIC5_Peptide_deformylase	7
VOG15078	Xh	sp|P94063|HAL3B_ARATH_Probable_phosphopantothenoylcysteine_decarboxylase	7
VOG16902	Xh	sp|P29686|G6PD_SYNE7_Glucose-6-phosphate_1-dehydrogenase	7
VOG18028	Xh	sp|O22007|GTRB_BPSF5_Bactoprenol_glucosyl_transferase	7
VOG00606	XhXp	sp|P14243|MTC9_CITFR_Type_II_methyltransferase_M.Cfr9I	6
VOG00861	Xu	sp|O64262|VG69_BPMD2_Gene_69_protein	6
VOG00931	Xu	sp|Q65JA6|NRDI_BACLD_Protein_NrdI	6
VOG00954	Xh	sp|Q16774|KGUA_HUMAN_Guanylate_kinase	6
VOG01339	Xu	REFSEQ_DNA-protecting_protein_DprA	6
VOG02425	Xh	sp|Q4JC68|XPD_SULAC_ATP-dependent_DNA_helicase_Saci_0192	6
VOG02491	Xh	sp|P15026|ISTB_PSEAI_Insertion_sequence_IS21_putative_ATP-binding_protein	6
VOG03517	Xs	sp|P11282|VP75_SHV21_Probable_membrane_antigen_75	6
VOG07669	Xh	sp|A0R7G6|INO1_MYCS2_Inositol-3-phosphate_synthase	6
VOG07687	Xh	sp|Q5UQ59|SYR_MIMIV_Arginine--tRNA_ligase	6
VOG09568	Xh	sp|A2BNV4|NDHI_PROMS_NAD(P)H-quinone_oxidoreductase_subunit_I	6
VOG10232	XhXpXrXs	sp|Q66282|POLG_CXB3W_Genome_polyprotein	6
VOG18786	Xh	sp|Q5UQK3|YR405_MIMIV_Putative_RNA_methyltransferase_R405	6
VOG25036	Xh	sp|P07839|FER_CHLRE_Ferredoxin,_chloroplastic	6
VOG25815	Xh	sp|Q7MCN7|SYY1_VIBVY_Tyrosine--tRNA_ligase_1	6
VOG00030	Xh	sp|P03781|NUCK_BPT7_Nucleotide_kinase_gp1.7	5
VOG00060	Xr	sp|P54992|YSNA_STRPR_Putative_RNA-guided_DNA_endonuclease	5
VOG00164	XhXr	sp|P10310|TERL_BPT3_Terminase,_large_subunit	5
VOG00168	Xh	sp|P04382|DYR_BPT4_Dihydrofolate_reductase	5
VOG00438	XhXs	sp|P17313|VG31_BPT4_Capsid_assembly_protein_Gp31	5
VOG00845	Xu	REFSEQ_hypothetical_protein	5
VOG01427	XhXr	sp|P13300|KITH_BPT4_Thymidine_kinase	5
VOG01549	Xu	REFSEQ_hypothetical_protein	5
VOG01563	XhXr	sp|A5UH19|RPOC_HAEIG_DNA-directed_RNA_polymerase_subunit_beta'	5
VOG01929	Xh	sp|B3QQZ0|PURA_CHLP8_Adenylosuccinate_synthetase	5
VOG02002	Xh	sp|P37619|QPTR_ECOLI_Queuosine_precursor_transporter	5
VOG02239	Xu	REFSEQ_hypothetical_protein	5
VOG02746	Xh	sp|A1JPP9|ARNB_YERE8_UDP-4-amino-4-deoxy-L-arabinose--oxoglutarate_aminotransferase	5
VOG03137	Xh	sp|B0S1S2|NADE_FINM2_NH(3)-dependent_NAD(+)_synthetase	5
VOG03328	Xh	sp|P37747|GLF_ECOLI_UDP-galactopyranose_mutase	5
VOG03786	XhXrXs	sp|Q6RZF8|RP132_RABPU_DNA-directed_RNA_polymerase_132_kDa_polypeptide	5
VOG05285	Xh	sp|A2C0A9|PYRE_PROM1_Orotate_phosphoribosyltransferase	5
VOG06282	Xu	REFSEQ_exonuclease_VII	5
VOG10314	Xh	sp|Q3AMJ2|PUR5_SYNSC_Phosphoribosylformylglycinamidine_cyclo-ligase	5
VOG12928	Xh	sp|A6Q4Z6|HLDE_NITSB_Bifunctional_protein_HldE	5
VOG16454	Xh	sp|B8H6D3|TAL_CAUVN_Probable_transaldolase	5
VOG20302	Xh	sp|P34211|YUAR_ECOLI_Putative_hydrolase_YuaR	5
VOG24445	Xh	sp|A4J5D0|GCH1_DESRM_GTP_cyclohydrolase_1	5
VOG24796	Xu	sp|P14322|YI90_MYCPC_Insertion_element_IS900_uncharacterized_42_kDa_protein	5
VOG25918	Xh	sp|Q2T9L8|SYMC_BOVIN_Methionine--tRNA_ligase,_cytoplasmic	5
VOG26312	Xh	sp|O07431|CAMT_MYCTU_Catechol_O-methyltransferase	5
VOG27136	Xu	sp|Q5UQT7|RNC_MIMIV_Probable_ribonuclease_3	5
VOG27354	XhXr	sp|Q0VSL7|EFTU_ALCBS_Elongation_factor_Tu	5
VOG28387	Xh	sp|P28903|NRDD_ECOLI_Anaerobic_ribonucleoside-triphosphate_reductase	5
VOG00018	Xu	sp|O64206|VG13_BPMD2_Gene_13_protein	4
VOG00053	XhXpXrXs	sp|P03726|EXLYS_BPT7_Peptidoglycan_transglycosylase_gp16	4
VOG00102	XhXpXr	sp|P12427|DMA_BPT2_DNA_adenine_methylase	4
VOG00187	XhXp	sp|P34877|MTSA_LACLC_Type_II_methyltransferase_M1.ScrFI	4
VOG00233	Xu	sp|P15032|RECE_ECOLI_Exodeoxyribonuclease_8	4
VOG00291	XhXr	sp|Q38087|DPOL_BPR69_DNA-directed_DNA_polymerase	4
VOG00294	Xu	sp|P03766|Y290_LAMBD_Uncharacterized_nin_region_protein_ORF290	4
VOG00323	XhXs	sp|P85500|CAPSD_BPPAJ_Capsid_polyprotein	4
VOG00468	Xu	REFSEQ_putative_acetyltransferase	4
VOG00474	XpXrXs	sp|P03728|PORTL_BPT7_Portal_protein	4
VOG00669	Xu	sp|P20222|F93_SSV1_Protein_F-93	4
VOG00812	Xu	sp|Q05235|VG28_BPML5_Minor_tail_protein_Gp28	4
VOG00862	Xu	REFSEQ_DNA_polymerase_I	4
VOG00868	Xp	sp|P04521|EXO1_BPT4_Exonuclease_subunit_1	4
VOG00918	Xh	sp|O87331|RELA_CORGL_GTP_pyrophosphokinase	4
VOG01255	XhXp	sp|O80288|ENLYS_BPPS3_SAR-endolysin	4
VOG01324	Xp	sp|P03034|RPC1_LAMBD_Repressor_protein_cI	4
VOG01423	Xu	REFSEQ_hypothetical_protein	4
VOG01544	XpXrXs	sp|P03747|TUBE2_BPT7_Tail_tubular_protein_gp12	4
VOG02318	Xu	sp|O64262|VG69_BPMD2_Gene_69_protein	4
VOG02364	Xr	sp|P03698|VBET_LAMBD_Recombination_protein_bet	4
VOG02412	Xh	sp|D2ZZC1|PNUC_NEIMU_Nicotinamide_riboside_transporter_PnuC	4
VOG02514	Xu	sp|P13303|Y05O_BPT4_Uncharacterized_14.6_kDa_protein_in_mobD-ri_intergenic_region	4
VOG03248	Xu	REFSEQ_hypothetical_protein	4
VOG03611	Xu	REFSEQ_lipoprotein	4
VOG03890	Xu	sp|Q9K0V1|Y459_NEIMB_Uncharacterized_protein_NMB0459	4
VOG04412	Xh	sp|Q0QZ08|PSBD_BPSYS_Photosystem_II_D2_protein	4
VOG04702	Xu	REFSEQ_hypothetical_protein	4
VOG06514	Xh	sp|A2RK47|BMPA_LACLM_ABC_transporter_nucleoside-binding_protein_BmpA	4
VOG07128	Xu	REFSEQ_putative_transketolase_central_region-containing_protein	4
VOG09116	Xh	sp|D0ZXQ1|OMPD_SALT1_Outer_membrane_porin_protein_OmpD	4
VOG09749	XhXs	sp|P03711|SCAF_LAMBD_Capsid_assembly_protease_C	4
VOG10218	Xh	sp|P00965|GLNA3_PHAVU_Glutamine_synthetase_N-1	4
VOG12215	Xu	REFSEQ_hydrolase	4
VOG13190	Xh	sp|P16396|SUBE_BACSU_Minor_extracellular_protease_Epr	4
VOG13951	Xh	sp|P0AGC9|QACE_ECOLX_Quaternary_ammonium_compound-resistance_protein_QacE	4
VOG16646	Xu	REFSEQ_hypothetical_protein	4
VOG16769	Xu	REFSEQ_IS1182-like_element_ISSau3_family_transposase	4
VOG16793	Xh	sp|O31916|YOQW_BACSU_Abasic_site_processing_protein_YoqW	4
VOG17018	Xu	REFSEQ_Abi_family_protein	4
VOG22801	Xh	sp|Q5UPX9|YL233_MIMIV_Putative_zinc_protease_L233	4
VOG23333	Xu	REFSEQ_hypothetical_protein	4
VOG23401	Xu	REFSEQ_hypothetical_protein	4
VOG23611	Xu	REFSEQ_hypothetical_protein	4
VOG23977	Xh	sp|Q7V0C7|PUR7_PROMP_Phosphoribosylaminoimidazole-succinocarboxamide_synthase	4
VOG25900	Xh	sp|P50360|Y4HP_SINFN_Uncharacterized_protein_y4hP	4
VOG27830	Xu	sp|O32163|SUFU_BACSU_Zinc-dependent_sulfurtransferase_SufU	4
VOG00002	Xh	sp|Q5UPJ9|YL122_MIMIV_Putative_ankyrin_repeat_protein_L122	3
VOG00014	Xu	sp|P13004|YLYS_BPPHV_Uncharacterized_protein_near_lysin_gene_(Fragment)	3
VOG00125	Xu	REFSEQ_esterase	3
VOG00133	Xh	sp|P34081|HMUI_BPSP1_DNA_endonuclease_I-HmuI	3
VOG00135	Xu	sp|Q9T1Q4|VP44_BPAPS_Putative_nuclease_p44	3
VOG00231	Xu	REFSEQ_tape_measure_protein	3
VOG00314	XhXr	sp|P03763|TARGB_BPMU_ATP-dependent_target_DNA_activator_B	3
VOG00395	Xs	sp|O64210|CAPSD_BPMD2_Probable_major_capsid_protein_gp17	3
VOG00396	XhXp	sp|O64205|LYSB_BPMD2_Endolysin_B	3
VOG00436	Xu	REFSEQ_tape_measure_protein	3
VOG00439	XhXr	sp|A6WWI2|CCRM_BRUA4_DNA_methyltransferase_CcrM	3
VOG00583	Xu	REFSEQ_major_tail_protein	3
VOG00584	Xu	REFSEQ_hypothetical_protein	3
VOG00593	Xr	sp|Q9MCN8|RUSA_BPHK7_Crossover_junction_endodeoxyribonuclease_rusA	3
VOG00731	Xu	REFSEQ_DUF4352_domain-containing_protein	3
VOG00804	Xu	sp|Q5UQ73|YL509_MIMIV_Uncharacterized_protein_L509	3
VOG00814	XhXp	sp|P03706|ENLYS_LAMBD_Endolysin	3
VOG00817	XhXpXs	sp|P13559|ENLYS_BPPRD_Endolysin	3
VOG00981	Xu	sp|P03723|GP13_BPT7_Probable_scaffold_protein_gp13	3
VOG01007	Xu	REFSEQ_hypothetical_protein	3
VOG01684	XhXr	sp|Q06259|DOC_BPP1_Protein_kinase_doc	3
VOG01717	Xu	sp|B0KTG8|TRI1_PSEPG_ADP-ribosylarginine_hydrolase_Tri1	3
VOG01718	Xu	REFSEQ_hypothetical_protein	3
VOG02489	Xu	REFSEQ_minor_tail_protein	3
VOG02566	Xu	sp|A0A0H3CCP8|SOCA_CAUVN_Antitoxin_SocA	3
VOG02639	XrXs	sp|P19727|CAPSB_BPT7_Minor_capsid_protein	3
VOG02911	Xh	sp|P13316|GRCA_BPT4_Autonomous_glycyl_radical_cofactor	3
VOG03219	XhXr	sp|Q66862|REP1_FBNY2_Para-Rep_C1	3
VOG03362	Xu	sp|B9F166|LOGL2_ORYSJ_Probable_cytokinin_riboside_5'-monophosphate_phosphoribohydrolase_LOGL2	3
VOG03507	Xu	sp|P24094|LSR2_MYCLE_Nucleoid-associated_protein_Lsr2	3
VOG03769	Xh	sp|Q5UQP2|YL446_MIMIV_Uncharacterized_protein_L446	3
VOG03782	XhXs	sp|Q5UPL2|YR135_MIMIV_Putative_GMC-type_oxidoreductase_R135	3
VOG04504	XhXpXs	sp|P26653|F13_VACCI_Envelope_phospholipase_F13	3
VOG05678	Xu	REFSEQ_N-acetylmuramoyl-L-alanine_amidase	3
VOG06541	Xu	sp|Q05219|VG13_BPML5_Gene_13_protein	3
VOG07102	Xu	REFSEQ_reverse_transcriptase_family_protein	3
VOG10254	Xu	REFSEQ_circadian_phase_modifier	3
VOG10680	Xh	sp|Q5UQM3|YR419_MIMIV_Uncharacterized_short-chain_type_dehydrogenase/reductase_R419	3
VOG11357	Xu	REFSEQ_hypothetical_protein	3
VOG13838	Xu	sp|Q9CHE9|YHJA_LACLA_UPF0337_protein_YhjA	3
VOG15607	Xh	sp|A0A0U1WZ18|PMM_DENOF_Phosphomannomutase	3
VOG15960	Xh	sp|A0A0H3MBJ2|PKN1_CHLT2_Serine/threonine-protein_kinase_Pkn1	3
VOG18610	Xh	sp|P96169|SGLT_VIBPH_Sodium/glucose_cotransporter	3
VOG18745	Xu	REFSEQ_hypothetical_protein	3
VOG20035	Xu	REFSEQ_DUF3263_domain-containing_protein	3
VOG21845	Xu	sp|Q5UQI9|YR836_MIMIV_Uncharacterized_protein_R836	3
VOG22301	Xu	sp|Q5UPL7|YL153_MIMIV_Uncharacterized_protein_L153	3
VOG23024	Xh	sp|Q5UP06|YR756_MIMIV_Uncharacterized_protein_R756	3
VOG25659	Xp	sp|O80300|G4P_BPIF1_Virion_export_protein	3
VOG26276	Xp	sp|P21081|E3_VACCC_RNA-binding_protein_E3	3
VOG27337	Xu	sp|Q5UNU9|MGMT_MIMIV_Probable_methylated-DNA--protein-cysteine_methyltransferase	3
VOG27742	Xu	REFSEQ_peptidoglycan_DD-metalloendopeptidase_family_protein	3
VOG28221	Xh	sp|Q6LZC4|WECB_METMP_UDP-N-acetylglucosamine_2-epimerase	3
VOG00013	XpXs	sp|P07067|FIB37_BPT2_Long_tail_fiber_protein_p37	2
VOG00028	Xu	REFSEQ_hypothetical_protein	2
VOG00031	XpXrXs	sp|Q05220|PORTL_BPML5_Portal_protein	2
VOG00045	XhXpXrXs	sp|Q6QGD5|PORTL_BPT5_Portal_protein	2
VOG00049	Xu	REFSEQ_hypothetical_protein	2
VOG00065	Xu	sp|Q5UQE7|YL479_MIMIV_Uncharacterized_protein_L479	2
VOG00083	Xu	REFSEQ_hypothetical_protein	2
VOG00086	Xu	REFSEQ_hypothetical_protein	2
VOG00132	Xu	REFSEQ_hypothetical_protein	2
VOG00150	XhXs	sp|Q6QGE9|BPPB3_BPT5_Baseplate_hub_protein_pb3	2
VOG00170	Xu	sp|O64214|VG20_BPMD2_Gene_20_protein	2
VOG00212	Xu	REFSEQ_hypothetical_protein	2
VOG00246	Xs	sp|P20324|SCAF_BPT3_Capsid_assembly_scaffolding_protein	2
VOG00248	Xu	sp|O31977|YOMH_BACSU_SPbeta_prophage-derived_uncharacterized_protein_YomH	2
VOG00257	Xr	sp|P03693|TERS_BPT7_Terminase,_small_subunit_gp18	2
VOG00260	Xu	REFSEQ_virulence-associated_E_family_protein	2
VOG00263	Xr	sp|P20313|SSB_BPT3_Single-stranded_DNA-binding_protein	2
VOG00306	XhXpXrXs	sp|O64332|TIPL_BPN15_Tail_tip_protein_L	2
VOG00339	Xu	REFSEQ_hypothetical_protein	2
VOG00370	Xh	sp|O48499|D14_BPT5_Protein_D14	2
VOG00374	Xs	sp|P85503|STRU3_BPPAJ_Structural_protein_3	2
VOG00401	Xu	sp|O31952|YONF_BACSU_SPbeta_prophage-derived_uncharacterized_protein_YonF	2
VOG00414	Xu	sp|P10426|YIM2_BPPH1_Uncharacterized_immunity_region_protein_2	2
VOG00457	Xu	sp|P03697|EXO_LAMBD_Exonuclease	2
VOG00505	Xu	sp|Q9YML3|BROJ_NPVLD_Uncharacterized_Bro-N_domain-containing_protein_J	2
VOG00547	Xu	sp|O64208|VG15_BPMD2_Gene_15_protein	2
VOG00594	XhXr	sp|Q05259|THYX_BPML5_Probable_flavin-dependent_thymidylate_synthase	2
VOG00624	XhXr	sp|P00573|RPOL_BPT7_T7_RNA_polymerase	2
VOG00647	Xu	REFSEQ_hypothetical_protein	2
VOG00659	Xu	REFSEQ_hypothetical_protein	2
VOG00690	Xu	REFSEQ_hypothetical_protein	2
VOG00745	Xh	sp|I6XEI5|LYS25_MYCTU_Putative_peptidoglycan_hydrolase_Rv2525c	2
VOG00798	Xu	REFSEQ_HNH_homing_endonuclease	2
VOG00834	Xh	sp|Q1GEY7|QUEC_RUEST_7-cyano-7-deazaguanine_synthase	2
VOG00837	Xu	sp|O64228|VG341_BPMD2_Gene_34.1_protein	2
VOG00853	Xu	sp|P44225|VG29_HAEIN_Mu-like_prophage_FluMu_protein_gp29	2
VOG00891	Xu	REFSEQ_tape_measure_protein	2
VOG00967	Xu	sp|P28355|RECJ_SALTY_Single-stranded-DNA-specific_exonuclease_RecJ	2
VOG01005	Xu	REFSEQ_hypothetical_protein	2
VOG01248	Xu	REFSEQ_LysM_peptidoglycan-binding_domain-containing_protein	2
VOG01314	XhXr	sp|P10277|PRIM_BPP4_Putative_P4-specific_DNA_primase	2
VOG01315	Xu	REFSEQ_mannosyl-glycoprotein_endo-beta-N-acetylglucosaminidase	2
VOG01413	XhXr	sp|P69924|RIR2_ECOLI_Ribonucleoside-diphosphate_reductase_1_subunit_beta	2
VOG01422	XhXs	sp|Q38442|GP7_BPSPP_Minor_head_protein_GP7	2
VOG01560	Xh	sp|F8SJR0|PHUZ_BPPA3_Phage_tubulin-like_protein	2
VOG01567	XpXrXs	sp|P03746|TUBE1_BPT7_Tail_tubular_protein_gp11	2
VOG01573	Xu	REFSEQ_bifunctional_DNA_primase/polymerase	2
VOG01645	Xu	REFSEQ_hypothetical_protein	2
VOG01677	Xu	REFSEQ_diguanylate-cyclase_GGDEF_domain_protein	2
VOG01864	Xu	REFSEQ_hypothetical_protein	2
VOG01972	Xu	sp|P45920|YQBD_BACSU_Uncharacterized_protein_YqbD	2
VOG01984	XhXrXs	sp|Q7T6Y4|DPOLX_MIMIV_Probable_DNA_polymerase_family_X	2
VOG02086	Xh	sp|P33236|MOKC_ECOLI_Regulatory_protein_MokC	2
VOG02362	Xu	sp|Q01434|Y00D_BPT4_Uncharacterized_5.1_kDa_protein_in_Gp39-comCA_intergenic_region	2
VOG02397	Xu	sp|P9WJ72|EXRBN_MYCTO_3'-5'_exoribonuclease_MT2234.1	2
VOG02518	Xr	sp|P13319|RNH_BPT4_Ribonuclease_H	2
VOG02682	Xu	REFSEQ_hypothetical_protein	2
VOG02836	Xh	sp|P19891|ASNS_CRIGR_Asparagine_synthetase_[glutamine-hydrolyzing]	2
VOG02924	Xh	sp|O32001|YOKF_BACSU_SPbeta_prophage-derived_endonuclease_YokF	2
VOG03070	XhXs	sp|O64334|TIPI_BPN15_Tail_tip_assembly_protein_I	2
VOG03150	Xs	sp|Q5UP75|YL612_MIMIV_Uncharacterized_protein_L612	2
VOG03384	Xu	REFSEQ_hypothetical_protein	2
VOG03669	Xu	REFSEQ_hypothetical_protein	2
VOG03749	Xu	REFSEQ_lysin_A	2
VOG03887	Xh	sp|Q58YV9|WBNK_ECOLX_O-antigen_biosynthesis_glycosyltransferase_WbnK	2
VOG03965	Xu	sp|P63203|GADW_SHIFL_HTH-type_transcriptional_regulator_GadW	2
VOG04090	Xr	sp|A4THT0|RS21_YERPP_30S_ribosomal_protein_S21	2
VOG04169	Xh	sp|P39695|COMEC_BACSU_ComE_operon_protein_3	2
VOG04724	Xu	REFSEQ_hypothetical_protein	2
VOG04731	Xu	REFSEQ_DNA_pilot_protein_VP2	2
VOG05306	Xu	REFSEQ_hypothetical_protein	2
VOG07048	Xu	REFSEQ_hypothetical_protein	2
VOG08235	Xu	sp|P13520|VOLD_BPP2_Overcoming_lysogenization_defect_protein	2
VOG08638	Xu	sp|O31913|YOQZ_BACSU_SPbeta_prophage-derived_UPF0714_protein_YoqZ	2
VOG09487	Xu	REFSEQ_hypothetical_protein	2
VOG12347	Xu	REFSEQ_type_1_restriction_enzyme	2
VOG12466	XhXr	sp|P49633|RL40_ACACA_Ubiquitin-60S_ribosomal_protein_L40	2
VOG12715	Xu	REFSEQ_gp98	2
VOG13060	Xu	REFSEQ_RelE-like_toxin	2
VOG13571	Xu	REFSEQ_hypothetical_phage_protain_(possible_glycine_amidinotransferase)	2
VOG14233	XhXr	sp|O64240|VG50_BPMD2_Putative_adenosylcobalamin-dependent_ribonucleoside-triphosphate_reductase	2
VOG16468	Xu	REFSEQ_hypothetical_protein	2
VOG16964	Xh	sp|P00888|AROF_ECOLI_Phospho-2-dehydro-3-deoxyheptonate_aldolase,_Tyr-sensitive	2
VOG17469	Xh	sp|P28903|NRDD_ECOLI_Anaerobic_ribonucleoside-triphosphate_reductase	2
VOG17694	Xu	REFSEQ_membrane_protein	2
VOG17956	Xu	REFSEQ_hypothetical_protein	2
VOG18342	Xu	REFSEQ_tail_tip_protein	2
VOG18674	Xu	REFSEQ_lysin	2
VOG18755	Xh	sp|Q98234|GPX_MCV1_Glutathione_peroxidase	2
VOG19763	Xh	sp|D2XV59|GTPB1_RAT_GTP-binding_protein_1	2
VOG19777	Xu	REFSEQ_gp171	2
VOG20181	Xh	sp|O27818|RMLC_METTH_dTDP-4-dehydrorhamnose_3,5-epimerase	2
VOG23283	Xh	sp|Q93J06|LIP2_STRCO_Lipase_2	2
VOG23598	XhXr	sp|A3PNM0|DNAJ_CERS1_Chaperone_protein_DnaJ	2
VOG23640	Xu	REFSEQ_hypothetical_protein	2
VOG24034	Xu	REFSEQ_putative_xanthine-guanine_phosphoribosyltransferase	2
VOG24283	Xh	sp|P07805|DCOR_TRYBB_Ornithine_decarboxylase	2
VOG24304	Xu	REFSEQ_hypothetical_protein	2
VOG25861	Xu	REFSEQ_hydrolase	2
VOG00004	Xu	sp|P03795|Y28_BPT7_Protein_2.8	1
VOG00006	Xu	sp|Q5UPT6|YL245_MIMIV_Uncharacterized_HNH_endonuclease_L245	1
VOG00008	Xh	sp|Q6QGD3|ENDO1_BPT5_Putative_endonuclease	1
VOG00035	Xu	REFSEQ_hypothetical_protein	1
VOG00063	XpXrXs	sp|O48446|HCP16_BPSPP_Head_completion_protein_gp16	1
VOG00066	Xu	REFSEQ_hypothetical_protein	1
VOG00071	Xu	REFSEQ_hypothetical_protein	1
VOG00072	Xu	REFSEQ_hypothetical_protein	1
VOG00075	XhXr	sp|P25479|VPP_BPP2_Terminase,_ATPase_subunit	1
VOG00080	Xh	sp|Q7Y4Y9|DNMK_BPR69_Deoxynucleotide_monophosphate_kinase	1
VOG00084	XpXs	sp|Q6XQB2|FIBER_BPT1_Probable_tail_fiber_protein	1
VOG00085	Xu	REFSEQ_hypothetical_protein	1
VOG00088	Xu	sp|P45918|YQBB_BACSU_Uncharacterized_protein_YqbB	1
VOG00090	Xu	REFSEQ_hypothetical_protein	1
VOG00108	XhXs	sp|P09425|BP25_BPT4_Baseplate_wedge_protein_gp25	1
VOG00114	Xu	REFSEQ_hypothetical_protein	1
VOG00124	XpXrXs	sp|P03724|GP14_BPT7_Internal_virion_protein_gp14	1
VOG00127	Xu	sp|Q05292|VG77_BPML5_Gene_77_protein	1
VOG00130	Xh	sp|P07719|V17_BPT3_Gene_1.7_protein	1
VOG00148	Xu	sp|P20217|E51_SSV1_Uncharacterized_protein_E-51	1
VOG00159	Xu	REFSEQ_hypothetical_protein	1
VOG00169	Xu	REFSEQ_hypothetical_protein	1
VOG00171	Xh	sp|P22611|VMT8_MYXVL_Kelch_repeat_protein_M-T8	1
VOG00172	Xu	REFSEQ_hypothetical_protein	1
VOG00176	Xu	REFSEQ_hypothetical_protein	1
VOG00177	Xu	REFSEQ_hypothetical_protein	1
VOG00180	Xu	sp|Q5UPT6|YL245_MIMIV_Uncharacterized_HNH_endonuclease_L245	1
VOG00182	Xu	sp|P13309|Y06D_BPT4_Uncharacterized_17.5_kDa_protein_in_tk-vs_intergenic_region	1
VOG00194	Xu	REFSEQ_hypothetical_protein	1
VOG00223	XhXr	sp|P03707|TERS_LAMBD_Terminase_small_subunit	1
VOG00225	Xu	sp|P32275|Y12F_BPT4_Uncharacterized_32.4_kDa_protein_in_Gp30-rIII_intergenic_region	1
VOG00232	Xu	sp|O31948|YONJ_BACSU_SPbeta_prophage-derived_uncharacterized_protein_YonJ	1
VOG00235	Xu	REFSEQ_hypothetical_protein	1
VOG00239	Xs	sp|Q04765|VSP1_BPLLH_Structural_protein	1
VOG00244	Xu	REFSEQ_hypothetical_protein	1
VOG00261	Xu	REFSEQ_hypothetical_protein	1
VOG00272	Xu	REFSEQ_hypothetical_protein	1
VOG00281	Xu	REFSEQ_hypothetical_protein	1
VOG00284	Xu	REFSEQ_ead/Ea22-like_family_protein	1
VOG00303	XpXrXs	sp|Q6XQC4|TMP_BPT1_Tape_measure_protein	1
VOG00317	Xu	REFSEQ_hypothetical_protein	1
VOG00320	Xu	REFSEQ_hypothetical_protein	1
VOG00333	Xu	REFSEQ_DNA_primase/helicase	1
VOG00345	XhXp	sp|Q38134|HOLIN_BPR1T_Holin	1
VOG00378	Xu	REFSEQ_tail_protein	1
VOG00399	Xu	REFSEQ_immunity_repressor	1
VOG00410	Xu	REFSEQ_hypothetical_protein	1
VOG00425	XhXpXs	sp|P31340|SPIKE_BPP2_Spike_protein	1
VOG00435	XhXs	sp|Q85339|SPI3_VACCA_Protein_K2	1
VOG00440	Xu	REFSEQ_hypothetical_protein	1
VOG00445	XhXr	sp|P03691|VR2B_BPT4_Protein_rIIB	1
VOG00465	Xu	REFSEQ_head-to-tail_adaptor	1
VOG00466	Xu	REFSEQ_virion_structural_protein	1
VOG00478	Xu	sp|Q8QL46|Y56B_SIRV1_Uncharacterized_protein_56B	1
VOG00479	XhXpXs	sp|P0DOQ6|DUSP_VARV_Dual_specificity_protein_phosphatase_H1	1
VOG00528	Xu	REFSEQ_hypothetical_protein	1
VOG00540	Xu	REFSEQ_hypothetical_protein	1
VOG00542	Xh	sp|P07072|TEV2_BPT4_Intron-associated_endonuclease_2	1
VOG00553	Xu	REFSEQ_hypothetical_protein	1
VOG00585	Xh	sp|Q99KQ4|NAMPT_MOUSE_Nicotinamide_phosphoribosyltransferase	1
VOG00587	Xu	sp|G3FFN4|DATPH_BPVC8_dATP_triphosphohydrolase	1
VOG00590	XhXr	sp|P04529|UVSX_BPT4_Recombination_and_repair_protein	1
VOG00598	Xu	REFSEQ_hypothetical_protein	1
VOG00622	Xu	REFSEQ_hypothetical_protein	1
VOG00625	Xu	REFSEQ_hypothetical_protein	1
VOG00628	Xu	REFSEQ_hypothetical_protein	1
VOG00648	XhXp	sp|P10305|SPAN1_BPT3_Spanin,_inner_membrane_subunit	1
VOG00649	Xu	REFSEQ_hypothetical_protein	1
VOG00679	Xu	REFSEQ_hypothetical_protein	1
VOG00697	Xu	sp|P0DOU3|G6_VAR67_Uncharacterized_protein_G6	1
VOG00744	Xu	REFSEQ_hypothetical_protein	1
VOG00746	Xu	REFSEQ_hypothetical_protein	1
VOG00753	Xu	REFSEQ_hypothetical_protein	1
VOG00797	Xh	sp|Q55928|NADM_SYNY3_Bifunctional_NMN_adenylyltransferase/Nudix_hydrolase	1
VOG00803	Xu	REFSEQ_hypothetical_protein	1
VOG00811	Xu	REFSEQ_hypothetical_protein	1
VOG00832	Xh	sp|A0KFE0|RIMK_AERHH_Probable_alpha-L-glutamate_ligase	1
VOG00841	Xu	sp|O64239|VG49_BPMD2_Gene_49_protein	1
VOG00844	Xu	REFSEQ_hypothetical_protein	1
VOG00882	Xu	REFSEQ_hypothetical_protein	1
VOG00889	Xr	sp|A7MT92|RDGC_VIBCB_Recombination-associated_protein_RdgC	1
VOG00907	Xu	REFSEQ_bifunctional_DNA_primase/polymerase	1
VOG00923	Xu	REFSEQ_hypothetical_protein	1
VOG00924	Xu	REFSEQ_endolysin	1
VOG00928	Xu	REFSEQ_ParB-like_nuclease_domain_protein	1
VOG00929	Xh	sp|P32839|BCS1_YEAST_Mitochondrial_chaperone_BCS1	1
VOG00946	Xu	REFSEQ_tail_terminator	1
VOG00960	Xu	REFSEQ_hypothetical_protein	1
VOG00975	Xu	REFSEQ_hypothetical_protein	1
VOG00982	Xu	REFSEQ_hypothetical_protein	1
VOG00984	Xu	REFSEQ_hypothetical_protein	1
VOG01009	XhXp	sp|P03705|HOLIN_LAMBD_Antiholin	1
VOG01015	Xu	REFSEQ_hypothetical_protein	1
VOG01023	Xu	REFSEQ_hypothetical_protein	1
VOG01047	Xs	sp|P19192|CAPSD_BPCHP_Capsid_protein_VP1	1
VOG01057	Xh	sp|A4XIX0|HSLU_CALS8_ATP-dependent_protease_ATPase_subunit_HslU	1
VOG01100	Xu	REFSEQ_hypothetical_protein	1
VOG01109	Xu	REFSEQ_hypothetical_protein	1
VOG01134	Xu	REFSEQ_hypothetical_protein	1
VOG01156	Xu	REFSEQ_hypothetical_protein	1
VOG01168	Xu	REFSEQ_hypothetical_protein	1
VOG01172	Xu	REFSEQ_hypothetical_protein	1
VOG01241	Xu	sp|Q573G3|Y062_AFV2P_Uncharacterized_protein_ORF62	1
VOG01249	Xu	REFSEQ_hypothetical_protein	1
VOG01265	Xu	REFSEQ_H-type_lectin_domain-containing_protein	1
VOG01273	Xu	REFSEQ_hypothetical_protein	1
VOG01283	Xs	sp|Q6KGH8|TMP_BPFO1_Probable_tape_measure_protein	1
VOG01301	Xu	REFSEQ_hypothetical_protein	1
VOG01307	Xu	sp|O64201|VG05_BPMD2_Gene_5_protein	1
VOG01323	Xu	REFSEQ_hypothetical_protein	1
VOG01346	Xu	REFSEQ_hypothetical_protein	1
VOG01349	Xu	REFSEQ_minor_tail_protein	1
VOG01355	Xu	REFSEQ_hypothetical_protein	1
VOG01403	Xu	REFSEQ_DUF882_domain-containing_protein	1
VOG01405	Xu	sp|P36934|VPS_BPP2_Tail_completion_protein_S	1
VOG01428	Xu	REFSEQ_hypothetical_protein	1
VOG01440	Xu	REFSEQ_hypothetical_protein	1
VOG01480	Xu	REFSEQ_hypothetical_protein	1
VOG01487	Xu	REFSEQ_putative_tail_protein	1
VOG01535	Xu	REFSEQ_hypothetical_protein	1
VOG01548	XhXpXs	sp|Q8SCY1|EXLYS_BPDPK_Peptidoglycan_hydrolase_gp181	1
VOG01574	Xu	sp|O64200|VG04_BPMD2_Gene_4_protein	1
VOG01598	XhXpXrXs	sp|P03737|TIPM_LAMBD_Tail_tip_protein_M	1
VOG01609	Xu	REFSEQ_hypothetical_protein	1
VOG01639	Xu	sp|P41063|TUM_BP186_SOS_operon_TUM_protein	1
VOG01659	Xu	REFSEQ_tail_protein	1
VOG01702	XhXr	sp|Q06419|VPA_BPP2_Replication_gene_A_protein	1
VOG01749	Xu	REFSEQ_hypothetical_protein	1
VOG01765	Xh	sp|Q8QLK1|CATV_NPVMC_Viral_cathepsin	1
VOG01772	Xu	REFSEQ_tail_fiber_protein	1
VOG01780	Xu	REFSEQ_peptidoglycan_DD-metalloendopeptidase_family_protein	1
VOG01795	Xu	REFSEQ_hypothetical_protein	1
VOG01802	Xu	sp|P51716|YO14_BPHC1_Uncharacterized_14.9_kDa_protein_in_rep-hol_intergenic_region	1
VOG01818	Xu	REFSEQ_hypothetical_protein	1
VOG01835	Xu	REFSEQ_hypothetical_protein	1
VOG01844	Xh	sp|Q52118|YMO3_PANSE_Uncharacterized_protein_in_mobD_3'region	1
VOG01965	Xs	sp|A7U6E7|MCP_CEV01_Major_capsid_protein	1
VOG02102	Xu	REFSEQ_minor_tail_protein	1
VOG02142	Xu	REFSEQ_hypothetical_protein	1
VOG02214	Xu	REFSEQ_minor_tail_protein	1
VOG02353	Xu	REFSEQ_G-I-Y_Y-I-G_endonuclease	1
VOG02365	Xu	REFSEQ_ArdA-like_antirestriction_protein	1
VOG02390	Xh	sp|P08986|BIMM_BPT4_Immunity_protein	1
VOG02429	XhXs	sp|P51767|BPJ_BPP2_Baseplate_protein_J	1
VOG02439	Xu	REFSEQ_hypothetical_protein	1
VOG02461	Xu	sp|O64221|VG27_BPMD2_Minor_tail_protein_Gp27	1
VOG02580	Xu	REFSEQ_hypothetical_protein	1
VOG02611	Xu	REFSEQ_hypothetical_protein	1
VOG02649	Xh	sp|Q9G050|REP_BPPHM_Replication-associated_protein_VP4	1
VOG02738	Xu	REFSEQ_helix-turn-helix_DNA-binding_domain_protein	1
VOG02794	Xu	REFSEQ_hypothetical_protein	1
VOG02949	Xu	sp|P77147|YDHT_ECOLI_Uncharacterized_protein_YdhT	1
VOG02956	Xu	REFSEQ_hypothetical_protein	1
VOG02965	Xu	REFSEQ_hypothetical_protein	1
VOG02985	Xu	REFSEQ_glycosyltransferase	1
VOG03001	Xh	sp|P0ADT5|YGIC_ECOLI_Putative_acid--amine_ligase_YgiC	1
VOG03034	Xu	REFSEQ_hypothetical_protein	1
VOG03189	XhXr	sp|P06953|SSB_BPPZA_Single-stranded_DNA-binding_protein	1
VOG03320	Xu	REFSEQ_hypothetical_protein	1
VOG03413	XhXr	sp|Q7DF83|DRA2A_DEIRA_ISDra2_transposase_TnpA	1
VOG03501	Xu	REFSEQ_type_II_toxin-antitoxin_system_HicB_family_antitoxin	1
VOG03553	Xu	REFSEQ_hypothetical_protein	1
VOG03639	Xu	REFSEQ_hypothetical_protein	1
VOG03711	XhXs	sp|Q5UQJ6|YR400_MIMIV_Putative_serine/threonine-protein_kinase_R400	1
VOG03790	Xr	sp|B0R7F7|PCNA_HALS3_DNA_polymerase_sliding_clamp	1
VOG03856	Xu	sp|O31991|YOLD_BACSU_SPbeta_prophage-derived_uncharacterized_protein_YolD	1
VOG03896	Xu	REFSEQ_hypothetical_protein	1
VOG03904	Xu	REFSEQ_hypothetical_protein	1
VOG03921	Xu	REFSEQ_head-tail_adapter_protein	1
VOG03980	Xs	sp|Q38580|SCAF_BPSPP_Capsid_assembly_scaffolding_protein	1
VOG04010	Xu	REFSEQ_hypothetical_protein	1
VOG04033	Xu	REFSEQ_endolysin	1
VOG04067	Xu	REFSEQ_hypothetical_protein	1
VOG04177	Xu	REFSEQ_hypothetical_protein	1
VOG04481	Xu	REFSEQ_hypothetical_protein	1
VOG04524	Xu	REFSEQ_hypothetical_protein	1
VOG04525	Xu	REFSEQ_hypothetical_protein	1
VOG04643	Xu	REFSEQ_ribosomal-processing_cysteine_protease_Prp	1
VOG04752	Xu	REFSEQ_phage_tail_protein	1
VOG04847	Xu	REFSEQ_hypothetical_protein	1
VOG04879	Xu	REFSEQ_hypothetical_protein	1
VOG04908	Xu	REFSEQ_putative_terminase_small_subunit	1
VOG04976	Xu	REFSEQ_hypothetical_protein	1
VOG05348	Xh	sp|Q5UNX1|YL716_MIMIV_Putative_glutamine_amidotransferase-like_protein_L716	1
VOG05416	Xu	REFSEQ_hypothetical_protein	1
VOG05528	Xu	sp|Q5UQ30|YL211_MIMIV_Uncharacterized_protein_L211	1
VOG05550	Xu	REFSEQ_FtsK-like_DNA_translocase	1
VOG05566	Xh	sp|O53637|HDDA_MYCTU_D-glycero-alpha-D-manno-heptose_7-phosphate_kinase	1
VOG05843	Xu	REFSEQ_LuxR_family_transcriptional_regulator	1
VOG05987	XhXp	sp|P00806|ENLYS_BPT7_Endolysin	1
VOG06096	Xu	REFSEQ_virulence_associated_E_protein	1
VOG06188	Xh	sp|P19592|ISS_ECOLX_Protein_iss	1
VOG06226	Xu	sp|Q5UQR6|YR325_MIMIV_Uncharacterized_protein_R325	1
VOG06237	Xu	sp|C0SP91|YYCJ_BACSU_Putative_metallo-hydrolase_YycJ	1
VOG06263	Xu	REFSEQ_hypothetical_protein	1
VOG06415	Xu	REFSEQ_hypothetical_protein	1
VOG06442	XhXr	sp|P27189|TRAC4_ECOLX_DNA_primase_TraC	1
VOG06704	Xu	REFSEQ_hypothetical_protein	1
VOG07066	Xu	REFSEQ_hypothetical_protein	1
VOG07129	Xr	sp|A4WEK3|MUG_ENT38_G/U_mismatch-specific_DNA_glycosylase	1
VOG07439	Xr	sp|P0CE52|INSH4_ECOLI_Transposase_InsH_for_insertion_sequence_element_IS5F	1
VOG07524	Xu	REFSEQ_hypothetical_protein	1
VOG07783	Xu	REFSEQ_hypothetical_protein	1
VOG08000	Xu	REFSEQ_hypothetical_protein	1
VOG08364	Xu	REFSEQ_hypothetical_protein	1
VOG08645	Xu	REFSEQ_putative_inner_membrane_spanin_component	1
VOG08823	Xh	sp|P44758|PRX5_HAEIN_Hybrid_peroxiredoxin_hyPrx5	1
VOG09067	Xu	REFSEQ_LAGLIDADG_endonuclease	1
VOG09120	Xu	REFSEQ_hypothetical_protein	1
VOG09385	Xu	REFSEQ_hypothetical_protein	1
VOG09408	Xu	REFSEQ_hypothetical_protein	1
VOG09679	Xu	REFSEQ_hypothetical_protein	1
VOG09850	Xu	sp|P39134|PRKA_BACSU_Protein_PrkA	1
VOG10317	Xu	REFSEQ_N-6_DNA_methylase	1
VOG10517	Xu	REFSEQ_hypothetical_protein	1
VOG10519	Xu	REFSEQ_putative_holin_protein	1
VOG10733	Xu	REFSEQ_hypothetical_protein	1
VOG10849	Xu	REFSEQ_gp251	1
VOG11132	Xu	REFSEQ_hypothetical_protein	1
VOG11311	Xs	sp|Q5UQF7|YR489_MIMIV_Uncharacterized_protein_R489	1
VOG11344	Xu	REFSEQ_hypothetical_protein	1
VOG11845	Xu	REFSEQ_hypothetical_protein	1
VOG12002	Xr	sp|P03689|VRPP_LAMBD_Replication_protein_P	1
VOG12293	Xu	REFSEQ_hypothetical_protein	1
VOG12333	Xu	sp|P24094|LSR2_MYCLE_Nucleoid-associated_protein_Lsr2	1
VOG12356	Xu	REFSEQ_hypothetical_protein	1
VOG12389	Xu	REFSEQ_hypothetical_protein	1
VOG12623	Xu	REFSEQ_hypothetical_protein	1
VOG12695	Xu	REFSEQ_hypothetical_protein	1
VOG12943	Xu	REFSEQ_hypothetical_protein	1
VOG13063	Xr	sp|P03008|TNP3_ECOLX_Transposase_for_transposon_Tn3	1
VOG13130	Xu	REFSEQ_hypothetical_protein	1
VOG13195	Xu	REFSEQ_hypothetical_protein	1
VOG13260	Xs	sp|Q5UQL4|YL417_MIMIV_Uncharacterized_protein_L417	1
VOG13304	Xu	REFSEQ_hypothetical_protein	1
VOG13417	Xu	REFSEQ_chromosome_segregation_ATPase-like_protein	1
VOG13522	Xu	REFSEQ_hypothetical_protein	1
VOG13626	Xu	REFSEQ_hypothetical_protein	1
VOG13760	Xu	REFSEQ_LemA_family_protein	1
VOG13853	Xr	sp|P59843|INSB_HAEDU_Insertion_element_IS1_protein_InsB	1
VOG13980	Xu	REFSEQ_hypothetical_protein	1
VOG14032	Xh	sp|P50359|Y4HO_SINFN_Uncharacterized_protein_y4hO	1
VOG14259	XhXr	sp|B7SSM2|DPOL_BPNF_DNA_polymerase	1
VOG14403	XhXpXs	sp|Q66790|POLG_EC16H_Genome_polyprotein_(Fragment)	1
VOG14512	Xu	REFSEQ_hypothetical_protein	1
VOG14574	Xu	REFSEQ_hypothetical_protein	1
VOG14653	Xh	sp|Q5UQ88|UBC3_MIMIV_Probable_ubiquitin-conjugating_enzyme_E2_R521	1
VOG15037	Xu	sp|P95225|Y268_MYCTU_Putative_antitoxin_Rv0268c	1
VOG15089	Xu	sp|P64435|YBCW_ECOLI_Uncharacterized_protein_YbcW	1
VOG15163	Xu	REFSEQ_hypothetical_protein	1
VOG15209	Xu	REFSEQ_major_capsid_protein	1
VOG15211	Xu	REFSEQ_hypothetical_protein	1
VOG15489	Xu	REFSEQ_hypothetical_protein	1
VOG15758	Xu	REFSEQ_G-I-Y_Y-I-G_endonuclease	1
VOG16171	Xu	REFSEQ_ATP-dependent_Clp_protease	1
VOG16413	Xu	REFSEQ_hypothetical_protein	1
VOG17155	Xu	REFSEQ_portal_protein	1
VOG17181	Xu	REFSEQ_hypothetical_protein	1
VOG17234	Xu	REFSEQ_hypothetical_protein	1
VOG17291	XrXs	sp|O64219|TAP25_BPMD2_Tail_assembly_protein_Gp25	1
VOG17403	Xu	REFSEQ_hypothetical_protein	1
VOG17674	Xu	REFSEQ_hypothetical_protein	1
VOG17738	Xu	REFSEQ_hypothetical_protein	1
VOG17837	Xs	sp|Q05222|SCAF_BPML5_Probable_capsid_assembly_scaffolding_protein	1
VOG17884	Xu	REFSEQ_hypothetical_protein	1
VOG17951	Xu	REFSEQ_alkaline_phosphatase	1
VOG17981	Xh	sp|P0AD64|BLA1_KLEPN_Beta-lactamase_SHV-1	1
VOG18000	XhXp	sp|O64203|ENLYS_BPMD2_Endolysin_A	1
VOG18091	Xu	REFSEQ_hypothetical_protein	1
VOG18585	XhXp	sp|P08764|T3RE_BPP1_Type_III_restriction-modification_enzyme_EcoPI_Res_subunit	1
VOG18673	Xu	REFSEQ_hypothetical_protein	1
VOG18798	Xh	sp|P0ADU5|YGIW_ECOLI_Protein_YgiW	1
VOG18923	Xu	REFSEQ_hypothetical_protein	1
VOG18930	Xu	sp|Q5URA5|YL143_MIMIV_Uncharacterized_protein_L143	1
VOG18986	Xu	REFSEQ_hypothetical_protein	1
VOG19308	Xu	REFSEQ_hypothetical_protein	1
VOG19330	Xr	sp|P17161|HPF_KLEOX_Ribosome_hibernation_promoting_factor	1
VOG19528	Xu	REFSEQ_hypothetical_protein	1
VOG19586	Xu	REFSEQ_hypothetical_protein	1
VOG19668	Xu	REFSEQ_hypothetical_protein	1
VOG19683	Xu	REFSEQ_carboxylate--amine_ligase	1
VOG19895	Xu	REFSEQ_transcriptional_regulator_CtrA	1
VOG20044	Xu	REFSEQ_hypothetical_protein	1
VOG20048	Xu	REFSEQ_DUF3024_domain-containing_protein	1
VOG20119	Xu	REFSEQ_hypothetical_protein	1
VOG20122	Xu	REFSEQ_hypothetical_protein	1
VOG20218	Xu	REFSEQ_putative_peptidase	1
VOG20238	Xu	REFSEQ_hypothetical_protein	1
VOG20245	Xu	sp|Q5UQL1|YR409_MIMIV_Uncharacterized_protein_R409	1
VOG20319	Xu	REFSEQ_hypothetical_protein	1
VOG20690	Xh	sp|Q47334|KPSF5_ECOLX_Arabinose_5-phosphate_isomerase_KpsF	1
VOG20843	Xu	REFSEQ_putative_DNA-directed_RNA_polymerase_beta_subunit	1
VOG20911	Xu	REFSEQ_class_I_SAM-dependent_methyltransferase	1
VOG20922	Xu	REFSEQ_DUF3800_domain-containing_protein	1
VOG21005	Xu	REFSEQ_hypothetical_protein	1
VOG21054	Xu	REFSEQ_hypothetical_protein	1
VOG21103	Xu	REFSEQ_hypothetical_protein	1
VOG21271	Xu	REFSEQ_uridine_kinase	1
VOG21301	Xu	REFSEQ_hypothetical_protein	1
VOG21477	Xu	REFSEQ_hypothetical_protein	1
VOG21872	Xu	REFSEQ_hypothetical_protein	1
VOG22129	Xu	sp|P68657|EA10_ECOL6_Lambda_prophage-derived_protein_ea10	1
VOG22442	Xu	REFSEQ_reverse_transcriptase/maturase_family_protein	1
VOG22582	Xu	REFSEQ_N-acetylmuramoyl-L-alanine_amidase	1
VOG22761	Xu	REFSEQ_hypothetical_protein	1
VOG22858	Xh	sp|A0A0H3JNB0|TARP_STAAN_Poly(ribitol-phosphate)_beta-N-acetylglucosaminyltransferase_TarP	1
VOG22920	Xu	REFSEQ_arginase_family_hydrolase	1
VOG23054	Xu	REFSEQ_hypothetical_protein	1
VOG23250	Xp	sp|P03703|RAL_LAMBD_Restriction_inhibitor_protein_ral	1
VOG23256	Xu	REFSEQ_NYN_domain-containing_protein	1
VOG23344	Xu	REFSEQ_glycosyl_transferase,_group_1_family_protein	1
VOG23570	Xh	sp|P65290|YFGH_ECOLI_Uncharacterized_lipoprotein_YfgH	1
VOG23583	Xu	REFSEQ_hypothetical_protein	1
VOG23591	Xh	sp|Q5UQ27|RABL_MIMIV_Probable_Rab-related_GTPase	1
VOG23894	Xu	REFSEQ_DNA_translocase_FtsK	1
VOG23950	Xu	REFSEQ_hypothetical_protein	1
VOG24106	Xs	sp|A0A0H5AXT3|CAPSD_BPK21_Major_capsid_protein	1
VOG24277	XhXs	sp|Q5UQ90|YL532_MIMIV_Cytochrome_P450-like_protein_L532	1
VOG24285	Xh	sp|Q92FD1|Y175_LISIN_Uncharacterized_protein_Lin0175	1
VOG24300	XpXr	sp|Q853W0|KU_BPMOM_Protein_Ku	1
VOG24324	Xh	sp|Q8QL47|Y399_SIRV1_Uncharacterized_protein_399	1
VOG25068	Xu	REFSEQ_internal_virion_protein	1
VOG25181	Xu	REFSEQ_hypothetical_protein	1
VOG25944	Xu	REFSEQ_hypothetical_protein	1
VOG26066	Xu	REFSEQ_N-6_DNA_methylase	1
VOG26252	Xu	REFSEQ_hypothetical_protein	1
VOG26379	Xh	sp|Q9J5J0|V011_FOWPN_Soluble_NSF_attachment_protein_homolog_FPV011	1
VOG26482	Xu	REFSEQ_hypothetical_protein	1
VOG26637	Xu	REFSEQ_hypothetical_protein	1
VOG27008	Xu	sp|P36933|VPR_BPP2_Tail_completion_protein_R	1
VOG27083	Xu	REFSEQ_hypothetical_protein	1
VOG27119	Xu	REFSEQ_hypothetical_protein	1
VOG27135	Xu	REFSEQ_hypothetical_protein	1
VOG27200	Xu	REFSEQ_putative_amidotransferase	1
VOG27457	Xu	REFSEQ_hypothetical_protein	1
VOG27714	Xs	sp|Q5URB2|YR188_MIMIV_Uncharacterized_protein_R188	1
VOG27789	Xu	REFSEQ_hypothetical_protein	1

## Sheet: RVP5
#GroupName	FunctionalCategory	Consensus Functional Description	RVP5_count
VOG19828	Xh	sp|P44662|Y361_HAEIN_Probable_iron_transport_system_ATP-binding_protein_HI_0361	338
VOG00052	XhXp	sp|P04522|EXO2_BPT4_Exonuclease_subunit_2	99
VOG00143	Xh	sp|P27830|RMLB2_ECOLI_dTDP-glucose_4,6-dehydratase_2	85
VOG00636	Xr	sp|P16942|T629_SHISO_Transposase_for_insertion_sequence_element_IS629	79
VOG17849	Xu	REFSEQ_hybrid_sensor_histidine_kinase_-_response_regulator	61
VOG03716	XhXs	sp|Q5UQG2|YL498_MIMIV_Probable_zinc-type_alcohol_dehydrogenase-like_protein_L498	57
VOG00077	Xh	sp|P07065|TOP5_BPT4_DNA_topoisomerase_medium_subunit	56
VOG00289	Xu	sp|P32271|Y06L_BPT4_Uncharacterized_17.7_kDa_protein_in_e-segB_intergenic_region	53
VOG00001	Xu	sp|O31936|YOPB_BACSU_Putative_antitoxin_YopB	39
VOG00300	XhXr	sp|P35250|RFC2_HUMAN_Replication_factor_C_subunit_2	37
VOG00343	Xu	sp|Q51647|YISX_BURM1_Insertion_element_IS401_uncharacterized_12.4_kDa_protein	36
VOG00838	Xr	sp|P03014|PINE_ECOLI_Serine_recombinase_PinE	36
VOG00032	Xh	sp|Q9CNJ4|PSTS_PASMU_Phosphate-binding_protein_PstS	34
VOG00561	Xh	sp|P20703|UVSW_BPT4_ATP-dependent_DNA_helicase_uvsW	34
VOG03158	Xh	sp|Q9USU3|FBH1_SCHPO_F-box_DNA_helicase_protein_1	34
VOG16867	Xh	sp|P07620|PARA_ECOLX_Plasmid_partition_protein_A	32
VOG00012	XhXr	sp|P22877|INTR_SACER_Integrase	31
VOG00237	Xu	sp|Q9T1Q7|VP41_BPAPS_Putative_protein_p41	31
VOG00067	Xh	sp|P33658|RPSG_CLOAB_RNA_polymerase_sigma-G_factor	30
VOG02626	Xu	REFSEQ_helix-turn-helix_DNA-binding_protein	28
VOG03672	Xh	sp|O27392|ARGD_METTH_Acetylornithine_aminotransferase	28
VOG00081	XhXr	sp|P04530|HELIC_BPT4_DnaB-like_replicative_helicase	27
VOG00137	Xh	sp|A0QTG3|WHIB2_MYCS2_Transcriptional_regulator_WhiB2	26
VOG00337	Xu	REFSEQ_hypothetical_protein	26
VOG00887	Xh	sp|P0ABH9|CLPA_ECOLI_ATP-dependent_Clp_protease_ATP-binding_subunit_ClpA	26
VOG00024	XhXs	sp|O64333|TIPK_BPN15_Tail_tip_assembly_protein_K	25
VOG11995	Xh	sp|P23160|R34K_CLOPA_34.2_kDa_protein_in_rubredoxin_operon	24
VOG19747	Xh	sp|F4JLM5|SYIC_ARATH_Isoleucine--tRNA_ligase,_cytoplasmic	24
VOG00094	Xh	sp|Q8QL34|Y335_SIRV1_Uncharacterized_glycosyltransferase_335	23
VOG00109	XhXr	sp|P00452|RIR1_ECOLI_Ribonucleoside-diphosphate_reductase_1_subunit_alpha	23
VOG01810	Xh	sp|Q5HH12|PUR3_STAAC_Phosphoribosylglycinamide_formyltransferase	23
VOG01975	Xh	sp|Q5UPU0|HSP7L_MIMIV_Heat_shock_protein_70_homolog	23
VOG02562	Xh	sp|O07635|YLAK_BACSU_Uncharacterized_protein_YlaK	23
VOG03598	XhXr	sp|O67125|DPO3A_AQUAE_DNA_polymerase_III_subunit_alpha	23
VOG26765	Xh	sp|B2UKV8|CH60_AKKM8_Chaperonin_GroEL	23
VOG00011	XhXr	sp|O64235|DPOL_BPMD2_DNA_polymerase	22
VOG03047	Xu	REFSEQ_FtsK/SpoIIIE_protein	22
VOG25692	Xh	sp|P63872|CYSK_STAAW_Cysteine_synthase	22
VOG00131	Xu	sp|P04536|EXOD_BPT4_Exodeoxyribonuclease	21
VOG05195	Xh	sp|O83296|SOJ_TREPA_Protein_Soj_homolog	21
VOG00186	XhXr	sp|P32270|DDA_BPT4_ATP-dependent_DNA_helicase_dda	20
VOG23594	Xh	sp|Q9NJD8|GMPR_ONCVO_GMP_reductase	20
VOG00103	XhXs	sp|P16712|A18_VACCW_Transcript_termination_protein_A18	19
VOG00140	XhXs	sp|P04308|ETF1_VACCW_Early_transcription_factor_70_kDa_subunit	19
VOG00376	Xh	sp|P55257|RMLA_YEREN_Glucose-1-phosphate_thymidylyltransferase	19
VOG00805	Xh	sp|O21902|SSB_BPLSK_SSB_protein	19
VOG01726	Xh	sp|Q5KWC3|FPG_GEOKA_Formamidopyrimidine-DNA_glycosylase	19
VOG21089	Xu	REFSEQ_serine_acetyltransferase	19
VOG26503	Xr	sp|Q06126|TNPA_BORPP_Transposase_for_insertion_sequence_element_IS1001	19
VOG00620	Xh	sp|P49541|YCF46_TRICV_Uncharacterized_AAA_domain-containing_protein_ycf46	18
VOG02382	Xh	sp|O64252|PRXH_BPMD2_Putative_non-heme_haloperoxidase	18
VOG01048	Xu	REFSEQ_HAD-superfamily_hydrolase	17
VOG03105	Xr	sp|Q45618|TRA6_GEOSE_Putative_transposase_for_insertion_sequence_element_IS5376	17
VOG15994	Xr	sp|P19775|TRA6_STAAU_Transposase_for_insertion_sequence_element_IS256_in_transposon_Tn4001	17
VOG21705	Xh	sp|A4N8V8|HPF_HAEI3_Putative_metal_ABC_transporter_substrate-binding_protein_Hpf	17
VOG00104	Xh	sp|P00276|GLRX_BPT4_Glutaredoxin	16
VOG01581	Xu	sp|I6Y9F7|LIPQ_MYCTU_Esterase_LipQ	16
VOG20845	Xh	sp|P44660|Y359_HAEIN_Probable_iron_transport_system_membrane_protein_HI_0359	16
VOG22306	Xu	sp|Q9KSW4|CSPD_VIBCH_Cold_shock-like_protein_CspD	16
VOG27809	Xh	sp|Q7VIN2|NPD_HELHP_NAD-dependent_protein_deacylase	16
VOG00027	XhXs	sp|P68692|GLRX1_VACCW_Glutaredoxin-1	15
VOG00311	XhXr	sp|P50621|RIR2_BACSU_Ribonucleoside-diphosphate_reductase_subunit_beta	15
VOG00325	XhXs	sp|P51772|BPX_BPP2_Baseplate_protein_X	15
VOG00848	XhXr	sp|P16006|DCTD_BPT4_Deoxycytidylate_deaminase	15
VOG09796	Xh	sp|A6Q478|GLYA_NITSB_Serine_hydroxymethyltransferase	15
VOG12766	Xh	sp|B6JJP8|DEF_AFIC5_Peptide_deformylase	15
VOG00722	Xu	REFSEQ_RF-1_peptide_chain_release_factor	14
VOG02444	XhXr	sp|O64301|LOADL_BPR69_Sliding-clamp-loader_large_subunit	14
VOG16609	Xh	sp|A2CDR0|GCSP_PROM3_Glycine_dehydrogenase_(decarboxylating)	14
VOG16902	Xh	sp|P29686|G6PD_SYNE7_Glucose-6-phosphate_1-dehydrogenase	14
VOG21448	XhXs	sp|Q5UQB5|TOP1P_MIMIV_DNA_topoisomerase_1_type_prokaryotic	14
VOG00522	XhXs	sp|O57193|NPH2_VACCA_RNA_helicase_NPH-II	13
VOG00830	Xu	sp|B8HPS9|RNH_CYAP4_Ribonuclease_H	13
VOG00922	Xh	sp|O32271|TUAD_BACSU_UDP-glucose_6-dehydrogenase_TuaD	13
VOG01170	Xh	sp|P18780|TERC_ALCSP_Tellurium_resistance_protein_TerC	13
VOG02491	Xh	sp|P15026|ISTB_PSEAI_Insertion_sequence_IS21_putative_ATP-binding_protein	13
VOG02619	Xh	sp|D4GST8|6PGD_HALVD_6-phosphogluconate_dehydrogenase,_NAD(+)-dependent,_decarboxylating	13
VOG04975	Xu	REFSEQ_trypsin-like_peptidase_domain-containing_protein	13
VOG05553	Xu	sp|F4K1R2|HINT3_ARATH_Adenylylsulfatase_HINT3	13
VOG10422	XhXr	sp|A6TE46|TSAD_KLEP7_tRNA_N6-adenosine_threonylcarbamoyltransferase	13
VOG25061	XhXr	sp|Q02964|POL_CAMVE_Enzymatic_polyprotein	13
VOG00020	XhXr	sp|P04520|PRIM_BPT4_DNA_primase	12
VOG00069	Xu	REFSEQ_lysin_A	12
VOG00403	XhXr	sp|O48500|DUT_BPT5_Deoxyuridine_5'-triphosphate_nucleotidohydrolase	12
VOG09280	Xh	sp|Q54KR1|SYCC_DICDI_Cysteine--tRNA_ligase,_cytoplasmic	12
VOG24445	Xh	sp|A4J5D0|GCH1_DESRM_GTP_cyclohydrolase_1	12
VOG00003	Xr	sp|O22001|VXIS_BPMD2_Excisionase	11
VOG00040	XhXr	sp|A8YTF9|KTHY_LACH4_Thymidylate_kinase	11
VOG00091	Xh	sp|P21542|CARE_STRTH_4''-mycarosyl_isovaleryl-CoA_transferase	11
VOG00144	XhXr	sp|P9WNU1|DPO3B_MYCTU_Beta_sliding_clamp	11
VOG00559	Xr	sp|P0A3H0|DBH_GEOSE_DNA-binding_protein_HU	11
VOG01468	XhXr	sp|Q97FQ5|DNLJ2_CLOAB_DNA_ligase_2	11
VOG04990	Xu	REFSEQ_ATP-dependent_Clp_protease_proteolytic_subunit	11
VOG05286	Xu	REFSEQ_DnaJ-like_chaperonin	11
VOG16817	XhXrXs	sp|O57204|RP147_VACCA_DNA-directed_RNA_polymerase_147_kDa_polypeptide	11
VOG24796	Xu	sp|P14322|YI90_MYCPC_Insertion_element_IS900_uncharacterized_42_kDa_protein	11
VOG00227	Xu	REFSEQ_ParB-like_nuclease_domain_protein	10
VOG00312	Xh	sp|Q7T6X6|GFAT_MIMIV_Probable_glutamine--fructose-6-phosphate_aminotransferase_[isomerizing]	10
VOG01214	Xu	REFSEQ_hypothetical_protein	10
VOG01929	Xh	sp|B3QQZ0|PURA_CHLP8_Adenylosuccinate_synthetase	10
VOG02425	Xh	sp|Q4JC68|XPD_SULAC_ATP-dependent_DNA_helicase_Saci_0192	10
VOG03387	Xh	sp|Q55752|RLPA_SYNY3_Probable_endolytic_peptidoglycan_transglycosylase_RlpA	10
VOG09730	Xh	sp|O27580|PUR8_METTH_Adenylosuccinate_lyase	10
VOG10164	Xu	sp|A6TCM7|SSRP_KLEP7_SsrA-binding_protein	10
VOG10314	Xh	sp|Q3AMJ2|PUR5_SYNSC_Phosphoribosylformylglycinamidine_cyclo-ligase	10
VOG18786	Xh	sp|Q5UQK3|YR405_MIMIV_Putative_RNA_methyltransferase_R405	10
VOG19492	XhXr	sp|O67125|DPO3A_AQUAE_DNA_polymerase_III_subunit_alpha	10
VOG21868	Xu	sp|Q8FQP1|EX7L_COREF_Exodeoxyribonuclease_7_large_subunit	10
VOG23325	Xu	REFSEQ_RNA_polymerase_subunit_alpha	10
VOG00057	Xh	sp|P07075|NRDG_BPT4_Anaerobic_ribonucleoside-triphosphate_reductase-activating_protein	9
VOG00060	Xr	sp|P54992|YSNA_STRPR_Putative_RNA-guided_DNA_endonuclease	9
VOG00101	Xr	sp|P00471|TYSY_BPT4_Thymidylate_synthase	9
VOG00314	XhXr	sp|P03763|TARGB_BPMU_ATP-dependent_target_DNA_activator_B	9
VOG00428	Xh	sp|O35129|PHB2_MOUSE_Prohibitin-2	9
VOG00831	Xu	sp|P20536|UNG_VACCC_Uracil-DNA_glycosylase	9
VOG00861	Xu	sp|O64262|VG69_BPMD2_Gene_69_protein	9
VOG00918	Xh	sp|O87331|RELA_CORGL_GTP_pyrophosphokinase	9
VOG00931	Xu	sp|Q65JA6|NRDI_BACLD_Protein_NrdI	9
VOG01339	Xu	REFSEQ_DNA-protecting_protein_DprA	9
VOG01572	XhXr	sp|A8H161|CCA_SHEPA_Multifunctional_CCA_protein	9
VOG02002	Xh	sp|P37619|QPTR_ECOLI_Queuosine_precursor_transporter	9
VOG03137	Xh	sp|B0S1S2|NADE_FINM2_NH(3)-dependent_NAD(+)_synthetase	9
VOG05285	Xh	sp|A2C0A9|PYRE_PROM1_Orotate_phosphoribosyltransferase	9
VOG06340	Xh	sp|Q4JC00|HELS_SULAC_ATP-dependent_DNA_helicase_Hel308	9
VOG09023	XhXr	sp|P9WJH7|NDK_MYCTU_Nucleoside_diphosphate_kinase	9
VOG09568	Xh	sp|A2BNV4|NDHI_PROMS_NAD(P)H-quinone_oxidoreductase_subunit_I	9
VOG09672	Xh	sp|P04152|UMUC_ECOLI_Protein_UmuC	9
VOG16843	XhXr	sp|Q0C5A1|KPRS_HYPNA_Ribose-phosphate_pyrophosphokinase	9
VOG25815	Xh	sp|Q7MCN7|SYY1_VIBVY_Tyrosine--tRNA_ligase_1	9
VOG25918	Xh	sp|Q2T9L8|SYMC_BOVIN_Methionine--tRNA_ligase,_cytoplasmic	9
VOG00329	Xu	REFSEQ_LexA_family_transcriptional_regulator	8
VOG00436	Xu	REFSEQ_tape_measure_protein	8
VOG00954	Xh	sp|Q16774|KGUA_HUMAN_Guanylate_kinase	8
VOG00956	XhXr	sp|P59642|RPOB_TROW8_DNA-directed_RNA_polymerase_subunit_beta	8
VOG06282	Xu	REFSEQ_exonuclease_VII	8
VOG07128	Xu	REFSEQ_putative_transketolase_central_region-containing_protein	8
VOG07687	Xh	sp|Q5UQ59|SYR_MIMIV_Arginine--tRNA_ligase	8
VOG12215	Xu	REFSEQ_hydrolase	8
VOG15495	Xu	REFSEQ_putative_replication_protein	8
VOG16769	Xu	REFSEQ_IS1182-like_element_ISSau3_family_transposase	8
VOG23977	Xh	sp|Q7V0C7|PUR7_PROMP_Phosphoribosylaminoimidazole-succinocarboxamide_synthase	8
VOG27136	Xu	sp|Q5UQT7|RNC_MIMIV_Probable_ribonuclease_3	8
VOG28387	Xh	sp|P28903|NRDD_ECOLI_Anaerobic_ribonucleoside-triphosphate_reductase	8
VOG00594	XhXr	sp|Q05259|THYX_BPML5_Probable_flavin-dependent_thymidylate_synthase	7
VOG01423	Xu	REFSEQ_hypothetical_protein	7
VOG01427	XhXr	sp|P13300|KITH_BPT4_Thymidine_kinase	7
VOG01563	XhXr	sp|A5UH19|RPOC_HAEIG_DNA-directed_RNA_polymerase_subunit_beta'	7
VOG02318	Xu	sp|O64262|VG69_BPMD2_Gene_69_protein	7
VOG03362	Xu	sp|B9F166|LOGL2_ORYSJ_Probable_cytokinin_riboside_5'-monophosphate_phosphoribohydrolase_LOGL2	7
VOG03517	Xs	sp|P11282|VP75_SHV21_Probable_membrane_antigen_75	7
VOG09749	XhXs	sp|P03711|SCAF_LAMBD_Capsid_assembly_protease_C	7
VOG10680	Xh	sp|Q5UQM3|YR419_MIMIV_Uncharacterized_short-chain_type_dehydrogenase/reductase_R419	7
VOG12928	Xh	sp|A6Q4Z6|HLDE_NITSB_Bifunctional_protein_HldE	7
VOG13190	Xh	sp|P16396|SUBE_BACSU_Minor_extracellular_protease_Epr	7
VOG15078	Xh	sp|P94063|HAL3B_ARATH_Probable_phosphopantothenoylcysteine_decarboxylase	7
VOG20302	Xh	sp|P34211|YUAR_ECOLI_Putative_hydrolase_YuaR	7
VOG24998	Xh	sp|Q0IDE8|PUR9_SYNS3_Bifunctional_purine_biosynthesis_protein_PurH	7
VOG25036	Xh	sp|P07839|FER_CHLRE_Ferredoxin,_chloroplastic	7
VOG00168	Xh	sp|P04382|DYR_BPT4_Dihydrofolate_reductase	6
VOG00396	XhXp	sp|O64205|LYSB_BPMD2_Endolysin_B	6
VOG00444	Xh	sp|Q254J6|ACP_CHLFF_Acyl_carrier_protein	6
VOG00804	Xu	sp|Q5UQ73|YL509_MIMIV_Uncharacterized_protein_L509	6
VOG00868	Xp	sp|P04521|EXO1_BPT4_Exonuclease_subunit_1	6
VOG02489	Xu	REFSEQ_minor_tail_protein	6
VOG04702	Xu	REFSEQ_hypothetical_protein	6
VOG05188	Xh	sp|O67653|IF3_AQUAE_Translation_initiation_factor_IF-3	6
VOG10450	Xh	sp|A0ALF8|Y2422_LISW6_Nucleotide-binding_protein_lwe2422	6
VOG18028	Xh	sp|O22007|GTRB_BPSF5_Bactoprenol_glucosyl_transferase	6
VOG18610	Xh	sp|P96169|SGLT_VIBPH_Sodium/glucose_cotransporter	6
VOG20035	Xu	REFSEQ_DUF3263_domain-containing_protein	6
VOG26312	Xh	sp|O07431|CAMT_MYCTU_Catechol_O-methyltransferase	6
VOG28221	Xh	sp|Q6LZC4|WECB_METMP_UDP-N-acetylglucosamine_2-epimerase	6
VOG00590	XhXr	sp|P04529|UVSX_BPT4_Recombination_and_repair_protein	5
VOG00606	XhXp	sp|P14243|MTC9_CITFR_Type_II_methyltransferase_M.Cfr9I	5
VOG00845	Xu	REFSEQ_hypothetical_protein	5
VOG00862	Xu	REFSEQ_DNA_polymerase_I	5
VOG01350	Xh	sp|Q8ZNY9|PRP1_SALTY_Serine/threonine-protein_phosphatase_1	5
VOG02239	Xu	REFSEQ_hypothetical_protein	5
VOG02412	Xh	sp|D2ZZC1|PNUC_NEIMU_Nicotinamide_riboside_transporter_PnuC	5
VOG02514	Xu	sp|P13303|Y05O_BPT4_Uncharacterized_14.6_kDa_protein_in_mobD-ri_intergenic_region	5
VOG02746	Xh	sp|A1JPP9|ARNB_YERE8_UDP-4-amino-4-deoxy-L-arabinose--oxoglutarate_aminotransferase	5
VOG04169	Xh	sp|P39695|COMEC_BACSU_ComE_operon_protein_3	5
VOG13951	Xh	sp|P0AGC9|QACE_ECOLX_Quaternary_ammonium_compound-resistance_protein_QacE	5
VOG16454	Xh	sp|B8H6D3|TAL_CAUVN_Probable_transaldolase	5
VOG17018	Xu	REFSEQ_Abi_family_protein	5
VOG23024	Xh	sp|Q5UP06|YR756_MIMIV_Uncharacterized_protein_R756	5
VOG23611	Xu	REFSEQ_hypothetical_protein	5
VOG27337	Xu	sp|Q5UNU9|MGMT_MIMIV_Probable_methylated-DNA--protein-cysteine_methyltransferase	5
VOG27742	Xu	REFSEQ_peptidoglycan_DD-metalloendopeptidase_family_protein	5
VOG00014	Xu	sp|P13004|YLYS_BPPHV_Uncharacterized_protein_near_lysin_gene_(Fragment)	4
VOG00018	Xu	sp|O64206|VG13_BPMD2_Gene_13_protein	4
VOG00031	XpXrXs	sp|Q05220|PORTL_BPML5_Portal_protein	4
VOG00049	Xu	REFSEQ_hypothetical_protein	4
VOG00187	XhXp	sp|P34877|MTSA_LACLC_Type_II_methyltransferase_M1.ScrFI	4
VOG00291	XhXr	sp|Q38087|DPOL_BPR69_DNA-directed_DNA_polymerase	4
VOG00313	Xs	sp|P03740|TFA_LAMBD_Tail_fiber_assembly_protein	4
VOG00395	Xs	sp|O64210|CAPSD_BPMD2_Probable_major_capsid_protein_gp17	4
VOG00414	Xu	sp|P10426|YIM2_BPPH1_Uncharacterized_immunity_region_protein_2	4
VOG00457	Xu	sp|P03697|EXO_LAMBD_Exonuclease	4
VOG00584	Xu	REFSEQ_hypothetical_protein	4
VOG00625	Xu	REFSEQ_hypothetical_protein	4
VOG00745	Xh	sp|I6XEI5|LYS25_MYCTU_Putative_peptidoglycan_hydrolase_Rv2525c	4
VOG00798	Xu	REFSEQ_HNH_homing_endonuclease	4
VOG00812	Xu	sp|Q05235|VG28_BPML5_Minor_tail_protein_Gp28	4
VOG01549	Xu	REFSEQ_hypothetical_protein	4
VOG01677	Xu	REFSEQ_diguanylate-cyclase_GGDEF_domain_protein	4
VOG01684	XhXr	sp|Q06259|DOC_BPP1_Protein_kinase_doc	4
VOG03248	Xu	REFSEQ_hypothetical_protein	4
VOG03328	Xh	sp|P37747|GLF_ECOLI_UDP-galactopyranose_mutase	4
VOG03413	XhXr	sp|Q7DF83|DRA2A_DEIRA_ISDra2_transposase_TnpA	4
VOG03507	Xu	sp|P24094|LSR2_MYCLE_Nucleoid-associated_protein_Lsr2	4
VOG03786	XhXrXs	sp|Q6RZF8|RP132_RABPU_DNA-directed_RNA_polymerase_132_kDa_polypeptide	4
VOG03890	Xu	sp|Q9K0V1|Y459_NEIMB_Uncharacterized_protein_NMB0459	4
VOG05843	Xu	REFSEQ_LuxR_family_transcriptional_regulator	4
VOG06514	Xh	sp|A2RK47|BMPA_LACLM_ABC_transporter_nucleoside-binding_protein_BmpA	4
VOG07048	Xu	REFSEQ_hypothetical_protein	4
VOG07669	Xh	sp|A0R7G6|INO1_MYCS2_Inositol-3-phosphate_synthase	4
VOG09116	Xh	sp|D0ZXQ1|OMPD_SALT1_Outer_membrane_porin_protein_OmpD	4
VOG10218	Xh	sp|P00965|GLNA3_PHAVU_Glutamine_synthetase_N-1	4
VOG12347	Xu	REFSEQ_type_1_restriction_enzyme	4
VOG13063	Xr	sp|P03008|TNP3_ECOLX_Transposase_for_transposon_Tn3	4
VOG18342	Xu	REFSEQ_tail_tip_protein	4
VOG18755	Xh	sp|Q98234|GPX_MCV1_Glutathione_peroxidase	4
VOG19777	Xu	REFSEQ_gp171	4
VOG21845	Xu	sp|Q5UQI9|YR836_MIMIV_Uncharacterized_protein_R836	4
VOG22301	Xu	sp|Q5UPL7|YL153_MIMIV_Uncharacterized_protein_L153	4
VOG22801	Xh	sp|Q5UPX9|YL233_MIMIV_Putative_zinc_protease_L233	4
VOG24300	XpXr	sp|Q853W0|KU_BPMOM_Protein_Ku	4
VOG27830	Xu	sp|O32163|SUFU_BACSU_Zinc-dependent_sulfurtransferase_SufU	4
VOG00002	Xh	sp|Q5UPJ9|YL122_MIMIV_Putative_ankyrin_repeat_protein_L122	3
VOG00028	Xu	REFSEQ_hypothetical_protein	3
VOG00212	Xu	REFSEQ_hypothetical_protein	3
VOG00232	Xu	sp|O31948|YONJ_BACSU_SPbeta_prophage-derived_uncharacterized_protein_YonJ	3
VOG00261	Xu	REFSEQ_hypothetical_protein	3
VOG00339	Xu	REFSEQ_hypothetical_protein	3
VOG00438	XhXs	sp|P17313|VG31_BPT4_Capsid_assembly_protein_Gp31	3
VOG00499	Xu	REFSEQ_glycerophosphoryl_diesterphosphodiesterase	3
VOG00505	Xu	sp|Q9YML3|BROJ_NPVLD_Uncharacterized_Bro-N_domain-containing_protein_J	3
VOG00567	Xh	sp|Q55928|NADM_SYNY3_Bifunctional_NMN_adenylyltransferase/Nudix_hydrolase	3
VOG00583	Xu	REFSEQ_major_tail_protein	3
VOG00593	Xr	sp|Q9MCN8|RUSA_BPHK7_Crossover_junction_endodeoxyribonuclease_rusA	3
VOG00624	XhXr	sp|P00573|RPOL_BPT7_T7_RNA_polymerase	3
VOG00647	Xu	REFSEQ_hypothetical_protein	3
VOG00891	Xu	REFSEQ_tape_measure_protein	3
VOG00924	Xu	REFSEQ_endolysin	3
VOG01324	Xp	sp|P03034|RPC1_LAMBD_Repressor_protein_cI	3
VOG01560	Xh	sp|F8SJR0|PHUZ_BPPA3_Phage_tubulin-like_protein	3
VOG01717	Xu	sp|B0KTG8|TRI1_PSEPG_ADP-ribosylarginine_hydrolase_Tri1	3
VOG01718	Xu	REFSEQ_hypothetical_protein	3
VOG01984	XhXrXs	sp|Q7T6Y4|DPOLX_MIMIV_Probable_DNA_polymerase_family_X	3
VOG02364	Xr	sp|P03698|VBET_LAMBD_Recombination_protein_bet	3
VOG02836	Xh	sp|P19891|ASNS_CRIGR_Asparagine_synthetase_[glutamine-hydrolyzing]	3
VOG03150	Xs	sp|Q5UP75|YL612_MIMIV_Uncharacterized_protein_L612	3
VOG03749	Xu	REFSEQ_lysin_A	3
VOG03782	XhXs	sp|Q5UPL2|YR135_MIMIV_Putative_GMC-type_oxidoreductase_R135	3
VOG03887	Xh	sp|Q58YV9|WBNK_ECOLX_O-antigen_biosynthesis_glycosyltransferase_WbnK	3
VOG03965	Xu	sp|P63203|GADW_SHIFL_HTH-type_transcriptional_regulator_GadW	3
VOG04481	Xu	REFSEQ_hypothetical_protein	3
VOG04724	Xu	REFSEQ_hypothetical_protein	3
VOG07439	Xr	sp|P0CE52|INSH4_ECOLI_Transposase_InsH_for_insertion_sequence_element_IS5F	3
VOG08823	Xh	sp|P44758|PRX5_HAEIN_Hybrid_peroxiredoxin_hyPrx5	3
VOG09487	Xu	REFSEQ_hypothetical_protein	3
VOG13571	Xu	REFSEQ_hypothetical_phage_protain_(possible_glycine_amidinotransferase)	3
VOG14259	XhXr	sp|B7SSM2|DPOL_BPNF_DNA_polymerase	3
VOG16793	Xh	sp|O31916|YOQW_BACSU_Abasic_site_processing_protein_YoqW	3
VOG17837	Xs	sp|Q05222|SCAF_BPML5_Probable_capsid_assembly_scaffolding_protein	3
VOG18674	Xu	REFSEQ_lysin	3
VOG20181	Xh	sp|O27818|RMLC_METTH_dTDP-4-dehydrorhamnose_3,5-epimerase	3
VOG20218	Xu	REFSEQ_putative_peptidase	3
VOG20911	Xu	REFSEQ_class_I_SAM-dependent_methyltransferase	3
VOG23598	XhXr	sp|A3PNM0|DNAJ_CERS1_Chaperone_protein_DnaJ	3
VOG24034	Xu	REFSEQ_putative_xanthine-guanine_phosphoribosyltransferase	3
VOG26276	Xp	sp|P21081|E3_VACCC_RNA-binding_protein_E3	3
VOG27354	XhXr	sp|Q0VSL7|EFTU_ALCBS_Elongation_factor_Tu	3
VOG00008	Xh	sp|Q6QGD3|ENDO1_BPT5_Putative_endonuclease	2
VOG00030	Xh	sp|P03781|NUCK_BPT7_Nucleotide_kinase_gp1.7	2
VOG00045	XhXpXrXs	sp|Q6QGD5|PORTL_BPT5_Portal_protein	2
VOG00053	XhXpXrXs	sp|P03726|EXLYS_BPT7_Peptidoglycan_transglycosylase_gp16	2
VOG00066	Xu	REFSEQ_hypothetical_protein	2
VOG00102	XhXpXr	sp|P12427|DMA_BPT2_DNA_adenine_methylase	2
VOG00125	Xu	REFSEQ_esterase	2
VOG00126	XhXr	sp|P00970|DNLI_BPT4_DNA_ligase	2
VOG00133	Xh	sp|P34081|HMUI_BPSP1_DNA_endonuclease_I-HmuI	2
VOG00150	XhXs	sp|Q6QGE9|BPPB3_BPT5_Baseplate_hub_protein_pb3	2
VOG00164	XhXr	sp|P10310|TERL_BPT3_Terminase,_large_subunit	2
VOG00170	Xu	sp|O64214|VG20_BPMD2_Gene_20_protein	2
VOG00194	Xu	REFSEQ_hypothetical_protein	2
VOG00248	Xu	sp|O31977|YOMH_BACSU_SPbeta_prophage-derived_uncharacterized_protein_YomH	2
VOG00267	Xu	REFSEQ_hypothetical_protein	2
VOG00294	Xu	sp|P03766|Y290_LAMBD_Uncharacterized_nin_region_protein_ORF290	2
VOG00299	Xu	REFSEQ_hypothetical_protein	2
VOG00323	XhXs	sp|P85500|CAPSD_BPPAJ_Capsid_polyprotein	2
VOG00341	Xu	REFSEQ_hypothetical_protein	2
VOG00345	XhXp	sp|Q38134|HOLIN_BPR1T_Holin	2
VOG00370	Xh	sp|O48499|D14_BPT5_Protein_D14	2
VOG00399	Xu	REFSEQ_immunity_repressor	2
VOG00401	Xu	sp|O31952|YONF_BACSU_SPbeta_prophage-derived_uncharacterized_protein_YonF	2
VOG00439	XhXr	sp|A6WWI2|CCRM_BRUA4_DNA_methyltransferase_CcrM	2
VOG00468	Xu	REFSEQ_putative_acetyltransferase	2
VOG00553	Xu	REFSEQ_hypothetical_protein	2
VOG00585	Xh	sp|Q99KQ4|NAMPT_MOUSE_Nicotinamide_phosphoribosyltransferase	2
VOG00659	Xu	REFSEQ_hypothetical_protein	2
VOG00680	Xh	sp|Q1RHI6|QUED_RICBR_6-carboxy-5,6,7,8-tetrahydropterin_synthase	2
VOG00698	Xu	REFSEQ_helix-turn-helix_domain-containing_protein	2
VOG00731	Xu	REFSEQ_DUF4352_domain-containing_protein	2
VOG00817	XhXpXs	sp|P13559|ENLYS_BPPRD_Endolysin	2
VOG00837	Xu	sp|O64228|VG341_BPMD2_Gene_34.1_protein	2
VOG00844	Xu	REFSEQ_hypothetical_protein	2
VOG00858	Xu	REFSEQ_hypothetical_protein	2
VOG00921	Xu	REFSEQ_hypothetical_protein	2
VOG00929	Xh	sp|P32839|BCS1_YEAST_Mitochondrial_chaperone_BCS1	2
VOG00975	Xu	REFSEQ_hypothetical_protein	2
VOG01005	Xu	REFSEQ_hypothetical_protein	2
VOG01177	Xu	REFSEQ_hypothetical_protein	2
VOG01413	XhXr	sp|P69924|RIR2_ECOLI_Ribonucleoside-diphosphate_reductase_1_subunit_beta	2
VOG01480	Xu	REFSEQ_hypothetical_protein	2
VOG01519	Xu	REFSEQ_lysin_A	2
VOG01573	Xu	REFSEQ_bifunctional_DNA_primase/polymerase	2
VOG01609	Xu	REFSEQ_hypothetical_protein	2
VOG01645	Xu	REFSEQ_hypothetical_protein	2
VOG01765	Xh	sp|Q8QLK1|CATV_NPVMC_Viral_cathepsin	2
VOG01780	Xu	REFSEQ_peptidoglycan_DD-metalloendopeptidase_family_protein	2
VOG02089	Xu	REFSEQ_Rha_family_transcriptional_regulator	2
VOG02110	Xu	REFSEQ_hypothetical_protein	2
VOG02362	Xu	sp|Q01434|Y00D_BPT4_Uncharacterized_5.1_kDa_protein_in_Gp39-comCA_intergenic_region	2
VOG02397	Xu	sp|P9WJ72|EXRBN_MYCTO_3'-5'_exoribonuclease_MT2234.1	2
VOG02435	Xh	sp|Q5UPV7|YR277_MIMIV_Uncharacterized_protein_R277	2
VOG02566	Xu	sp|A0A0H3CCP8|SOCA_CAUVN_Antitoxin_SocA	2
VOG02682	Xu	REFSEQ_hypothetical_protein	2
VOG02911	Xh	sp|P13316|GRCA_BPT4_Autonomous_glycyl_radical_cofactor	2
VOG02924	Xh	sp|O32001|YOKF_BACSU_SPbeta_prophage-derived_endonuclease_YokF	2
VOG02985	Xu	REFSEQ_glycosyltransferase	2
VOG03001	Xh	sp|P0ADT5|YGIC_ECOLI_Putative_acid--amine_ligase_YgiC	2
VOG03187	Xu	REFSEQ_MBL_fold_metallo-hydrolase	2
VOG03384	Xu	REFSEQ_hypothetical_protein	2
VOG03501	Xu	REFSEQ_type_II_toxin-antitoxin_system_HicB_family_antitoxin	2
VOG03611	Xu	REFSEQ_lipoprotein	2
VOG03769	Xh	sp|Q5UQP2|YL446_MIMIV_Uncharacterized_protein_L446	2
VOG03856	Xu	sp|O31991|YOLD_BACSU_SPbeta_prophage-derived_uncharacterized_protein_YolD	2
VOG04083	Xu	sp|Q4L7V3|MAZF_STAHJ_Endoribonuclease_MazF	2
VOG04412	Xh	sp|Q0QZ08|PSBD_BPSYS_Photosystem_II_D2_protein	2
VOG04504	XhXpXs	sp|P26653|F13_VACCI_Envelope_phospholipase_F13	2
VOG04643	Xu	REFSEQ_ribosomal-processing_cysteine_protease_Prp	2
VOG04976	Xu	REFSEQ_hypothetical_protein	2
VOG05550	Xu	REFSEQ_FtsK-like_DNA_translocase	2
VOG05566	Xh	sp|O53637|HDDA_MYCTU_D-glycero-alpha-D-manno-heptose_7-phosphate_kinase	2
VOG05678	Xu	REFSEQ_N-acetylmuramoyl-L-alanine_amidase	2
VOG05987	XhXp	sp|P00806|ENLYS_BPT7_Endolysin	2
VOG06173	Xu	REFSEQ_hypothetical_protein	2
VOG06237	Xu	sp|C0SP91|YYCJ_BACSU_Putative_metallo-hydrolase_YycJ	2
VOG06541	Xu	sp|Q05219|VG13_BPML5_Gene_13_protein	2
VOG07129	Xr	sp|A4WEK3|MUG_ENT38_G/U_mismatch-specific_DNA_glycosylase	2
VOG07654	Xu	REFSEQ_hypothetical_protein	2
VOG08235	Xu	sp|P13520|VOLD_BPP2_Overcoming_lysogenization_defect_protein	2
VOG09780	Xh	sp|A2BJ90|QUEE_HYPBU_7-carboxy-7-deazaguanine_synthase	2
VOG10232	XhXpXrXs	sp|Q66282|POLG_CXB3W_Genome_polyprotein	2
VOG10317	Xu	REFSEQ_N-6_DNA_methylase	2
VOG13918	Xh	sp|P70918|HSPB_BRADU_Small_heat_shock_protein_HspB	2
VOG15209	Xu	REFSEQ_major_capsid_protein	2
VOG15607	Xh	sp|A0A0U1WZ18|PMM_DENOF_Phosphomannomutase	2
VOG15758	Xu	REFSEQ_G-I-Y_Y-I-G_endonuclease	2
VOG15960	Xh	sp|A0A0H3MBJ2|PKN1_CHLT2_Serine/threonine-protein_kinase_Pkn1	2
VOG16964	Xh	sp|P00888|AROF_ECOLI_Phospho-2-dehydro-3-deoxyheptonate_aldolase,_Tyr-sensitive	2
VOG17155	Xu	REFSEQ_portal_protein	2
VOG17469	Xh	sp|P28903|NRDD_ECOLI_Anaerobic_ribonucleoside-triphosphate_reductase	2
VOG17721	Xh	sp|Q0J7N5|PPCS2_ORYSJ_Phosphopantothenate--cysteine_ligase_2	2
VOG17951	Xu	REFSEQ_alkaline_phosphatase	2
VOG17956	Xu	REFSEQ_hypothetical_protein	2
VOG18000	XhXp	sp|O64203|ENLYS_BPMD2_Endolysin_A	2
VOG19668	Xu	REFSEQ_hypothetical_protein	2
VOG19683	Xu	REFSEQ_carboxylate--amine_ligase	2
VOG20314	Xu	REFSEQ_hypothetical_protein	2
VOG22152	Xu	REFSEQ_methyltransferase_domain-containing_protein	2
VOG22582	Xu	REFSEQ_N-acetylmuramoyl-L-alanine_amidase	2
VOG22749	Xu	REFSEQ_hypothetical_protein	2
VOG23256	Xu	REFSEQ_NYN_domain-containing_protein	2
VOG23283	Xh	sp|Q93J06|LIP2_STRCO_Lipase_2	2
VOG23401	Xu	REFSEQ_hypothetical_protein	2
VOG24283	Xh	sp|P07805|DCOR_TRYBB_Ornithine_decarboxylase	2
VOG25659	Xp	sp|O80300|G4P_BPIF1_Virion_export_protein	2
VOG25900	Xh	sp|P50360|Y4HP_SINFN_Uncharacterized_protein_y4hP	2
VOG28190	Xu	REFSEQ_hypothetical_protein	2
VOG00019	XhXp	sp|P06855|KIPN_BPT4_Polynucleotide_kinase	1
VOG00026	Xu	sp|Q6QGG9|D5_BPT5_Putative_transcription_factor_D5	1
VOG00035	Xu	REFSEQ_hypothetical_protein	1
VOG00054	Xu	REFSEQ_hypothetical_protein	1
VOG00055	XhXr	sp|P03690|VR2A_BPT4_Protein_rIIA	1
VOG00056	Xu	REFSEQ_hypothetical_protein	1
VOG00058	Xh	sp|A1BB44|Y4677_PARDP_PKHD-type_hydroxylase_Pden_4677	1
VOG00061	XhXpXs	sp|P51735|FIB31_BPHC1_Probable_tail_fiber_protein	1
VOG00078	Xu	sp|O64216|VG22_BPMD2_Gene_22_protein	1
VOG00085	Xu	REFSEQ_hypothetical_protein	1
VOG00088	Xu	sp|P45918|YQBB_BACSU_Uncharacterized_protein_YqbB	1
VOG00106	Xu	REFSEQ_tail_assembly_chaperone	1
VOG00108	XhXs	sp|P09425|BP25_BPT4_Baseplate_wedge_protein_gp25	1
VOG00127	Xu	sp|Q05292|VG77_BPML5_Gene_77_protein	1
VOG00132	Xu	REFSEQ_hypothetical_protein	1
VOG00135	Xu	sp|Q9T1Q4|VP44_BPAPS_Putative_nuclease_p44	1
VOG00151	Xu	REFSEQ_hypothetical_protein	1
VOG00153	Xu	sp|Q03182|RINA_BPPHA_Transcriptional_activator_rinA	1
VOG00159	Xu	REFSEQ_hypothetical_protein	1
VOG00166	Xh	sp|O63852|MSHM_SARGL_Mitochondrial_DNA_mismatch_repair_protein_mutS_homolog	1
VOG00171	Xh	sp|P22611|VMT8_MYXVL_Kelch_repeat_protein_M-T8	1
VOG00172	Xu	REFSEQ_hypothetical_protein	1
VOG00185	Xu	REFSEQ_lytic_transglycosylase_domain-containing_protein	1
VOG00228	Xh	sp|P32277|RLIG2_BPT4_RNA_ligase_2	1
VOG00231	Xu	REFSEQ_tape_measure_protein	1
VOG00233	Xu	sp|P15032|RECE_ECOLI_Exodeoxyribonuclease_8	1
VOG00235	Xu	REFSEQ_hypothetical_protein	1
VOG00239	Xs	sp|Q04765|VSP1_BPLLH_Structural_protein	1
VOG00260	Xu	REFSEQ_virulence-associated_E_family_protein	1
VOG00263	Xr	sp|P20313|SSB_BPT3_Single-stranded_DNA-binding_protein	1
VOG00272	Xu	REFSEQ_hypothetical_protein	1
VOG00277	Xu	REFSEQ_tail_fibers_protein	1
VOG00281	Xu	REFSEQ_hypothetical_protein	1
VOG00292	XhXr	sp|P46850|RTCB_ECOLI_RNA-splicing_ligase_RtcB	1
VOG00319	XhXp	sp|P03040|RCRO_LAMBD_Regulatory_protein_cro	1
VOG00320	Xu	REFSEQ_hypothetical_protein	1
VOG00358	Xu	REFSEQ_hypothetical_protein	1
VOG00410	Xu	REFSEQ_hypothetical_protein	1
VOG00417	Xu	REFSEQ_hypothetical_protein	1
VOG00425	XhXpXs	sp|P31340|SPIKE_BPP2_Spike_protein	1
VOG00435	XhXs	sp|Q85339|SPI3_VACCA_Protein_K2	1
VOG00465	Xu	REFSEQ_head-to-tail_adaptor	1
VOG00478	Xu	sp|Q8QL46|Y56B_SIRV1_Uncharacterized_protein_56B	1
VOG00506	Xu	REFSEQ_hypothetical_protein	1
VOG00510	Xu	REFSEQ_tail_assembly_chaperone	1
VOG00540	Xu	REFSEQ_hypothetical_protein	1
VOG00579	Xu	sp|Q5UQL9|YR423_MIMIV_Uncharacterized_protein_R423	1
VOG00582	Xu	sp|P21316|YR7B_ECOLX_Putative_uncharacterized_protein_ORFB_in_retron_EC67	1
VOG00610	Xu	REFSEQ_hypothetical_protein	1
VOG00611	Xu	sp|P76162|YDFU_ECOLI_Uncharacterized_protein_YdfU	1
VOG00646	Xh	sp|P07695|VCOX_BPP2_Regulatory_protein_cox	1
VOG00648	XhXp	sp|P10305|SPAN1_BPT3_Spanin,_inner_membrane_subunit	1
VOG00649	Xu	REFSEQ_hypothetical_protein	1
VOG00679	Xu	REFSEQ_hypothetical_protein	1
VOG00697	Xu	sp|P0DOU3|G6_VAR67_Uncharacterized_protein_G6	1
VOG00715	Xu	REFSEQ_tail_protein	1
VOG00746	Xu	REFSEQ_hypothetical_protein	1
VOG00753	Xu	REFSEQ_hypothetical_protein	1
VOG00773	Xu	REFSEQ_replication_initiator_protein_A	1
VOG00797	Xh	sp|Q55928|NADM_SYNY3_Bifunctional_NMN_adenylyltransferase/Nudix_hydrolase	1
VOG00832	Xh	sp|A0KFE0|RIMK_AERHH_Probable_alpha-L-glutamate_ligase	1
VOG00834	Xh	sp|Q1GEY7|QUEC_RUEST_7-cyano-7-deazaguanine_synthase	1
VOG00835	Xu	REFSEQ_HNH_endonuclease	1
VOG00841	Xu	sp|O64239|VG49_BPMD2_Gene_49_protein	1
VOG00859	XhXs	sp|P21679|BPD_BP186_Probable_baseplate_hub_protein	1
VOG00864	XhXs	sp|D6RRG1|CAPSD_BPKPP_Major_capsid_protein	1
VOG00882	Xu	REFSEQ_hypothetical_protein	1
VOG00892	Xu	REFSEQ_DUF5361_domain-containing_protein	1
VOG00907	Xu	REFSEQ_bifunctional_DNA_primase/polymerase	1
VOG00928	Xu	REFSEQ_ParB-like_nuclease_domain_protein	1
VOG00939	Xu	REFSEQ_glycosyltransferase	1
VOG00946	Xu	REFSEQ_tail_terminator	1
VOG00967	Xu	sp|P28355|RECJ_SALTY_Single-stranded-DNA-specific_exonuclease_RecJ	1
VOG00970	Xu	sp|A9CRB8|TAIL_BPMR1_Putative_tail_protein	1
VOG01023	Xu	REFSEQ_hypothetical_protein	1
VOG01103	Xu	REFSEQ_minor_tail_protein	1
VOG01106	Xu	REFSEQ_scaffolding_protein	1
VOG01119	Xu	sp|P50619|YMAB_BACSU_Protein_YmaB	1
VOG01124	Xu	REFSEQ_capsid_maturation_protease	1
VOG01134	Xu	REFSEQ_hypothetical_protein	1
VOG01156	Xu	REFSEQ_hypothetical_protein	1
VOG01168	Xu	REFSEQ_hypothetical_protein	1
VOG01171	Xu	REFSEQ_tape_measure_protein	1
VOG01173	Xu	sp|Q5UNY6|YR738_MIMIV_Putative_BTB/POZ_domain-containing_protein_R738	1
VOG01241	Xu	sp|Q573G3|Y062_AFV2P_Uncharacterized_protein_ORF62	1
VOG01265	Xu	REFSEQ_H-type_lectin_domain-containing_protein	1
VOG01273	Xu	REFSEQ_hypothetical_protein	1
VOG01307	Xu	sp|O64201|VG05_BPMD2_Gene_5_protein	1
VOG01314	XhXr	sp|P10277|PRIM_BPP4_Putative_P4-specific_DNA_primase	1
VOG01323	Xu	REFSEQ_hypothetical_protein	1
VOG01349	Xu	REFSEQ_minor_tail_protein	1
VOG01355	Xu	REFSEQ_hypothetical_protein	1
VOG01401	XhXp	sp|Q38156|DAM_BPT1_DNA_N-6-adenine-methyltransferase	1
VOG01403	Xu	REFSEQ_DUF882_domain-containing_protein	1
VOG01428	Xu	REFSEQ_hypothetical_protein	1
VOG01442	Xu	REFSEQ_hypothetical_protein	1
VOG01448	Xu	REFSEQ_hypothetical_protein	1
VOG01464	Xu	REFSEQ_major_capsid_protein	1
VOG01465	Xu	REFSEQ_helix-turn-helix_domain-containing_protein	1
VOG01487	Xu	REFSEQ_putative_tail_protein	1
VOG01492	Xu	REFSEQ_hypothetical_protein	1
VOG01523	XhXr	sp|A6LP90|THYX_THEM4_Flavin-dependent_thymidylate_synthase	1
VOG01529	Xu	REFSEQ_hypothetical_protein	1
VOG01535	Xu	REFSEQ_hypothetical_protein	1
VOG01570	Xu	REFSEQ_putative_tail_protein	1
VOG01583	Xu	sp|O21942|GTRA_BPSF2_Bactoprenol-linked_glucose_translocase	1
VOG01590	Xu	sp|P03045|REGN_LAMBD_Antitermination_protein_N	1
VOG01727	XhXpXrXs	sp|P68930|TUB11_BPPH2_Proximal_tail_tube_connector_protein	1
VOG01768	Xu	REFSEQ_BppU_family_baseplate_upper_protein	1
VOG01954	Xu	REFSEQ_hypothetical_protein	1
VOG01979	Xu	sp|Q5UP97|YL021_MIMIV_Putative_sel1-like_repeat-containing_protein_L21	1
VOG02140	Xh	sp|A5IIZ4|QUEF_THEP1_NADPH-dependent_7-cyano-7-deazaguanine_reductase	1
VOG02330	Xu	REFSEQ_hypothetical_protein	1
VOG02340	Xu	REFSEQ_3'-5'_exonuclease_pol-B	1
VOG02411	Xu	REFSEQ_putative_terminase_small_subunit	1
VOG02438	XhXs	sp|P26701|BPI_BPP2_Baseplate_protein_I	1
VOG02439	Xu	REFSEQ_hypothetical_protein	1
VOG02441	Xu	REFSEQ_hypothetical_protein	1
VOG02461	Xu	sp|O64221|VG27_BPMD2_Minor_tail_protein_Gp27	1
VOG02501	XhXr	sp|P25479|VPP_BPP2_Terminase,_ATPase_subunit	1
VOG02518	Xr	sp|P13319|RNH_BPT4_Ribonuclease_H	1
VOG02611	Xu	REFSEQ_hypothetical_protein	1
VOG02625	Xu	REFSEQ_hypothetical_protein	1
VOG02649	Xh	sp|Q9G050|REP_BPPHM_Replication-associated_protein_VP4	1
VOG02696	Xu	REFSEQ_hypothetical_protein	1
VOG02699	Xu	REFSEQ_hypothetical_protein	1
VOG02738	Xu	REFSEQ_helix-turn-helix_DNA-binding_domain_protein	1
VOG02803	Xh	sp|Q4A0G5|ISAA_STAS1_Probable_transglycosylase_IsaA	1
VOG02834	Xr	sp|C4K832|CSRA_HAMD5_Translational_regulator_CsrA	1
VOG02842	Xu	REFSEQ_hypothetical_protein	1
VOG02856	Xu	REFSEQ_hypothetical_protein	1
VOG02864	Xh	sp|Q55842|PURS_SYNY3_Phosphoribosylformylglycinamidine_synthase_subunit_PurS	1
VOG02887	Xu	sp|O34820|YOTM_BACSU_SPbeta_prophage-derived_uncharacterized_protein_YotM	1
VOG02903	Xh	sp|A8EVV4|CMOA_ALIB4_Carboxy-S-adenosyl-L-methionine_synthase	1
VOG02966	Xu	REFSEQ_PIG-L_family_deacetylase	1
VOG03034	Xu	REFSEQ_hypothetical_protein	1
VOG03176	Xu	REFSEQ_DUF2335_domain-containing_protein	1
VOG03189	XhXr	sp|P06953|SSB_BPPZA_Single-stranded_DNA-binding_protein	1
VOG03195	Xu	REFSEQ_hypothetical_protein	1
VOG03212	Xu	REFSEQ_hypothetical_protein	1
VOG03219	XhXr	sp|Q66862|REP1_FBNY2_Para-Rep_C1	1
VOG03365	Xu	sp|Q90178|Y060_NPVLD_Uncharacterized_10.9_kDa_protein_in_LEF8-FP_intergenic_region	1
VOG03370	Xu	REFSEQ_lysozyme_family_protein	1
VOG03553	Xu	REFSEQ_hypothetical_protein	1
VOG03639	Xu	REFSEQ_hypothetical_protein	1
VOG03669	Xu	REFSEQ_hypothetical_protein	1
VOG03707	Xu	REFSEQ_hypothetical_protein	1
VOG03742	Xu	sp|Q5UPT1|TF2B_MIMIV_Putative_transcription_initiation_factor_IIB-like_protein	1
VOG03756	Xu	REFSEQ_hypothetical_protein	1
VOG03768	Xu	sp|Q5UP55|YR595_MIMIV_Uncharacterized_protein_R595	1
VOG03919	Xu	REFSEQ_hypothetical_protein	1
VOG03924	Xp	sp|P18378|K3_VACCW_Protein_K3	1
VOG04026	Xu	REFSEQ_hypothetical_protein	1
VOG04052	Xu	REFSEQ_hypothetical_protein	1
VOG04258	Xu	REFSEQ_BlaI/MecI/CopY_family_transcriptional_regulator	1
VOG04374	Xu	REFSEQ_hypothetical_protein	1
VOG04524	Xu	REFSEQ_hypothetical_protein	1
VOG04525	Xu	REFSEQ_hypothetical_protein	1
VOG04627	Xu	sp|Q3V4Q4|Y892_ATV_Putative_VWFA_domain-containing_protein_ORF892	1
VOG04796	Xp	sp|P03702|GAM_LAMBD_Host-nuclease_inhibitor_protein_gam	1
VOG04847	Xu	REFSEQ_hypothetical_protein	1
VOG04908	Xu	REFSEQ_putative_terminase_small_subunit	1
VOG04972	Xu	REFSEQ_hypothetical_protein	1
VOG05348	Xh	sp|Q5UNX1|YL716_MIMIV_Putative_glutamine_amidotransferase-like_protein_L716	1
VOG05416	Xu	REFSEQ_hypothetical_protein	1
VOG05463	Xu	REFSEQ_DNA_primase/helicase	1
VOG05485	Xu	REFSEQ_potassium_voltage-gated_channel_subfamily_A_member_1_protein	1
VOG05993	Xu	REFSEQ_aldolase	1
VOG06048	Xu	REFSEQ_head-to-tail_stopper	1
VOG06188	Xh	sp|P19592|ISS_ECOLX_Protein_iss	1
VOG06263	Xu	REFSEQ_hypothetical_protein	1
VOG06415	Xu	REFSEQ_hypothetical_protein	1
VOG06664	Xu	sp|P76573|YFGI_ECOLI_Uncharacterized_protein_YfgI	1
VOG06704	Xu	REFSEQ_hypothetical_protein	1
VOG06875	Xu	REFSEQ_hypothetical_protein	1
VOG07102	Xu	REFSEQ_reverse_transcriptase_family_protein	1
VOG07524	Xu	REFSEQ_hypothetical_protein	1
VOG07783	Xu	REFSEQ_hypothetical_protein	1
VOG08364	Xu	REFSEQ_hypothetical_protein	1
VOG08638	Xu	sp|O31913|YOQZ_BACSU_SPbeta_prophage-derived_UPF0714_protein_YoqZ	1
VOG08755	Xu	sp|Q5UQA4|YR545_MIMIV_HMG_box-containing_protein_R545	1
VOG08829	Xu	REFSEQ_Gp15_family_bacterioprotein	1
VOG08984	XhXs	sp|P25478|SCAF_BPP2_Capsid_assembly_scaffolding_protein	1
VOG09067	Xu	REFSEQ_LAGLIDADG_endonuclease	1
VOG09085	Xu	REFSEQ_DNA_primsae/helicase	1
VOG09120	Xu	REFSEQ_hypothetical_protein	1
VOG09135	Xh	sp|O09053|WRN_MOUSE_Werner_syndrome_ATP-dependent_helicase_homolog	1
VOG09228	Xu	REFSEQ_hypothetical_protein	1
VOG09307	Xu	REFSEQ_hypothetical_protein	1
VOG09836	Xu	REFSEQ_phosphatase_PAP2_family_protein	1
VOG09850	Xu	sp|P39134|PRKA_BACSU_Protein_PrkA	1
VOG10254	Xu	REFSEQ_circadian_phase_modifier	1
VOG10663	Xu	REFSEQ_lysin_A	1
VOG10733	Xu	REFSEQ_hypothetical_protein	1
VOG11132	Xu	REFSEQ_hypothetical_protein	1
VOG11344	Xu	REFSEQ_hypothetical_protein	1
VOG11383	Xu	REFSEQ_hypothetical_protein	1
VOG11981	Xu	REFSEQ_hypothetical_protein	1
VOG12293	Xu	REFSEQ_hypothetical_protein	1
VOG12333	Xu	sp|P24094|LSR2_MYCLE_Nucleoid-associated_protein_Lsr2	1
VOG12356	Xu	REFSEQ_hypothetical_protein	1
VOG12389	Xu	REFSEQ_hypothetical_protein	1
VOG12616	Xu	REFSEQ_hypothetical_protein	1
VOG12691	Xu	REFSEQ_hypothetical_protein	1
VOG12715	Xu	REFSEQ_gp98	1
VOG13060	Xu	REFSEQ_RelE-like_toxin	1
VOG13130	Xu	REFSEQ_hypothetical_protein	1
VOG13155	Xh	sp|B0G107|SAMH1_DICDI_Deoxynucleoside_triphosphate_triphosphohydrolase_SAMHD1_homolog	1
VOG13195	Xu	REFSEQ_hypothetical_protein	1
VOG13760	Xu	REFSEQ_LemA_family_protein	1
VOG13782	Xh	sp|O07003|LEVB_BACSU_Levanbiose-producing_levanase	1
VOG13821	Xh	sp|P58777|CAT_KLESP_Chloramphenicol_acetyltransferase	1
VOG13838	Xu	sp|Q9CHE9|YHJA_LACLA_UPF0337_protein_YhjA	1
VOG13853	Xr	sp|P59843|INSB_HAEDU_Insertion_element_IS1_protein_InsB	1
VOG13887	Xh	sp|E8XH70|LPP1_SALT4_Major_outer_membrane_lipoprotein_Lpp_1	1
VOG13979	Xu	sp|Q06253|PHD_BPP1_Antitoxin_phd	1
VOG14032	Xh	sp|P50359|Y4HO_SINFN_Uncharacterized_protein_y4hO	1
VOG14049	XhXpXrXs	sp|P07534|DIT9_BPPZA_Tail_knob_protein_gp9	1
VOG14167	Xu	REFSEQ_hypothetical_protein	1
VOG14233	XhXr	sp|O64240|VG50_BPMD2_Putative_adenosylcobalamin-dependent_ribonucleoside-triphosphate_reductase	1
VOG14387	Xu	REFSEQ_hypothetical_protein	1
VOG14493	Xu	REFSEQ_putative_methylase	1
VOG15037	Xu	sp|P95225|Y268_MYCTU_Putative_antitoxin_Rv0268c	1
VOG15489	Xu	REFSEQ_hypothetical_protein	1
VOG15502	Xh	sp|Q4L980|ISAA_STAHJ_Probable_transglycosylase_IsaA	1
VOG15996	Xh	sp|A8AI45|CSGG_CITK8_Curli_production_assembly/transport_component_CsgG	1
VOG16782	Xh	sp|Q5UQC9|UBC1_MIMIV_Probable_ubiquitin-conjugating_enzyme_E2_L460	1
VOG17160	Xh	sp|P08711|VPB_BP186_Late_control_gene_B_protein	1
VOG17234	Xu	REFSEQ_hypothetical_protein	1
VOG17291	XrXs	sp|O64219|TAP25_BPMD2_Tail_assembly_protein_Gp25	1
VOG17613	Xh	sp|P08200|IDH_ECOLI_Isocitrate_dehydrogenase_[NADP]	1
VOG17694	Xu	REFSEQ_membrane_protein	1
VOG17900	Xu	REFSEQ_hypothetical_protein	1
VOG17971	Xu	REFSEQ_hypothetical_protein	1
VOG17981	Xh	sp|P0AD64|BLA1_KLEPN_Beta-lactamase_SHV-1	1
VOG18091	Xu	REFSEQ_hypothetical_protein	1
VOG18121	Xh	sp|P42212|GFP_AEQVI_Green_fluorescent_protein	1
VOG18585	XhXp	sp|P08764|T3RE_BPP1_Type_III_restriction-modification_enzyme_EcoPI_Res_subunit	1
VOG19528	Xu	REFSEQ_hypothetical_protein	1
VOG19562	Xu	REFSEQ_hypothetical_protein	1
VOG19763	Xh	sp|D2XV59|GTPB1_RAT_GTP-binding_protein_1	1
VOG19895	Xu	REFSEQ_transcriptional_regulator_CtrA	1
VOG19934	Xu	REFSEQ_DNA_polymerase_III_subunit_theta	1
VOG20044	Xu	REFSEQ_hypothetical_protein	1
VOG20048	Xu	REFSEQ_DUF3024_domain-containing_protein	1
VOG20119	Xu	REFSEQ_hypothetical_protein	1
VOG20684	Xu	sp|Q5UNS8|YR665_MIMIV_Uncharacterized_protein_R665	1
VOG20690	Xh	sp|Q47334|KPSF5_ECOLX_Arabinose_5-phosphate_isomerase_KpsF	1
VOG21014	Xu	REFSEQ_hypothetical_protein	1
VOG21441	Xu	REFSEQ_hypothetical_protein	1
VOG21907	Xu	REFSEQ_hypothetical_protein	1
VOG21963	Xu	REFSEQ_chromosome_replication_initiation_protein_DnaA	1
VOG22129	Xu	sp|P68657|EA10_ECOL6_Lambda_prophage-derived_protein_ea10	1
VOG22599	Xu	REFSEQ_hypothetical_protein	1
VOG22642	Xu	REFSEQ_hypothetical_protein	1
VOG22761	Xu	REFSEQ_hypothetical_protein	1
VOG22858	Xh	sp|A0A0H3JNB0|TARP_STAAN_Poly(ribitol-phosphate)_beta-N-acetylglucosaminyltransferase_TarP	1
VOG23250	Xp	sp|P03703|RAL_LAMBD_Restriction_inhibitor_protein_ral	1
VOG23344	Xu	REFSEQ_glycosyl_transferase,_group_1_family_protein	1
VOG23591	Xh	sp|Q5UQ27|RABL_MIMIV_Probable_Rab-related_GTPase	1
VOG23892	Xh	sp|O86308|RPF_MICLU_Resuscitation-promoting_factor_Rpf	1
VOG24130	Xu	REFSEQ_hypothetical_protein	1
VOG24138	Xu	sp|P03758|VKIL_LAMBD_Protein_kil	1
VOG24277	XhXs	sp|Q5UQ90|YL532_MIMIV_Cytochrome_P450-like_protein_L532	1
VOG24324	Xh	sp|Q8QL47|Y399_SIRV1_Uncharacterized_protein_399	1
VOG24458	Xu	REFSEQ_hypothetical_protein	1
VOG24470	Xu	REFSEQ_hypothetical_protein	1
VOG24622	Xh	sp|Q93W20|NIFU2_ARATH_NifU-like_protein_2,_chloroplastic	1
VOG25170	Xh	sp|Q8R5N7|KPTA_FUSNN_Probable_RNA_2'-phosphotransferase	1
VOG25406	Xu	REFSEQ_siphovirus_Gp157_family_protein	1
VOG25523	Xu	REFSEQ_hypothetical_protein	1
VOG25643	Xu	REFSEQ_hypothetical_protein	1
VOG25861	Xu	REFSEQ_hydrolase	1
VOG25944	Xu	REFSEQ_hypothetical_protein	1
VOG26637	Xu	REFSEQ_hypothetical_protein	1
VOG27045	Xh	sp|Q56957|AIL_YERPS_Attachment_invasion_locus_protein	1
VOG27789	Xu	REFSEQ_hypothetical_protein	1

## Sheet: RVP6
#GroupName	FunctionalCategory	Consensus Functional Description	RVP6_count
VOG19828	Xh	sp|P44662|Y361_HAEIN_Probable_iron_transport_system_ATP-binding_protein_HI_0361	327
VOG00052	XhXp	sp|P04522|EXO2_BPT4_Exonuclease_subunit_2	122
VOG00143	Xh	sp|P27830|RMLB2_ECOLI_dTDP-glucose_4,6-dehydratase_2	81
VOG00636	Xr	sp|P16942|T629_SHISO_Transposase_for_insertion_sequence_element_IS629	76
VOG03716	XhXs	sp|Q5UQG2|YL498_MIMIV_Probable_zinc-type_alcohol_dehydrogenase-like_protein_L498	57
VOG00289	Xu	sp|P32271|Y06L_BPT4_Uncharacterized_17.7_kDa_protein_in_e-segB_intergenic_region	56
VOG17849	Xu	REFSEQ_hybrid_sensor_histidine_kinase_-_response_regulator	52
VOG00077	Xh	sp|P07065|TOP5_BPT4_DNA_topoisomerase_medium_subunit	46
VOG00001	Xu	sp|O31936|YOPB_BACSU_Putative_antitoxin_YopB	41
VOG03672	Xh	sp|O27392|ARGD_METTH_Acetylornithine_aminotransferase	38
VOG00012	XhXr	sp|P22877|INTR_SACER_Integrase	34
VOG00561	Xh	sp|P20703|UVSW_BPT4_ATP-dependent_DNA_helicase_uvsW	34
VOG00032	Xh	sp|Q9CNJ4|PSTS_PASMU_Phosphate-binding_protein_PstS	32
VOG16867	Xh	sp|P07620|PARA_ECOLX_Plasmid_partition_protein_A	32
VOG00300	XhXr	sp|P35250|RFC2_HUMAN_Replication_factor_C_subunit_2	31
VOG19747	Xh	sp|F4JLM5|SYIC_ARATH_Isoleucine--tRNA_ligase,_cytoplasmic	31
VOG00237	Xu	sp|Q9T1Q7|VP41_BPAPS_Putative_protein_p41	30
VOG00081	XhXr	sp|P04530|HELIC_BPT4_DnaB-like_replicative_helicase	29
VOG02626	Xu	REFSEQ_helix-turn-helix_DNA-binding_protein	29
VOG00011	XhXr	sp|O64235|DPOL_BPMD2_DNA_polymerase	28
VOG00067	Xh	sp|P33658|RPSG_CLOAB_RNA_polymerase_sigma-G_factor	28
VOG00343	Xu	sp|Q51647|YISX_BURM1_Insertion_element_IS401_uncharacterized_12.4_kDa_protein	28
VOG00838	Xr	sp|P03014|PINE_ECOLI_Serine_recombinase_PinE	28
VOG25692	Xh	sp|P63872|CYSK_STAAW_Cysteine_synthase	27
VOG02562	Xh	sp|O07635|YLAK_BACSU_Uncharacterized_protein_YlaK	26
VOG03158	Xh	sp|Q9USU3|FBH1_SCHPO_F-box_DNA_helicase_protein_1	26
VOG00109	XhXr	sp|P00452|RIR1_ECOLI_Ribonucleoside-diphosphate_reductase_1_subunit_alpha	25
VOG00337	Xu	REFSEQ_hypothetical_protein	25
VOG00887	Xh	sp|P0ABH9|CLPA_ECOLI_ATP-dependent_Clp_protease_ATP-binding_subunit_ClpA	25
VOG03047	Xu	REFSEQ_FtsK/SpoIIIE_protein	23
VOG23594	Xh	sp|Q9NJD8|GMPR_ONCVO_GMP_reductase	23
VOG00186	XhXr	sp|P32270|DDA_BPT4_ATP-dependent_DNA_helicase_dda	22
VOG00376	Xh	sp|P55257|RMLA_YEREN_Glucose-1-phosphate_thymidylyltransferase	22
VOG03598	XhXr	sp|O67125|DPO3A_AQUAE_DNA_polymerase_III_subunit_alpha	22
VOG16609	Xh	sp|A2CDR0|GCSP_PROM3_Glycine_dehydrogenase_(decarboxylating)	22
VOG01214	Xu	REFSEQ_hypothetical_protein	21
VOG01810	Xh	sp|Q5HH12|PUR3_STAAC_Phosphoribosylglycinamide_formyltransferase	21
VOG21089	Xu	REFSEQ_serine_acetyltransferase	21
VOG00103	XhXs	sp|P16712|A18_VACCW_Transcript_termination_protein_A18	20
VOG00311	XhXr	sp|P50621|RIR2_BACSU_Ribonucleoside-diphosphate_reductase_subunit_beta	20
VOG00620	Xh	sp|P49541|YCF46_TRICV_Uncharacterized_AAA_domain-containing_protein_ycf46	20
VOG01048	Xu	REFSEQ_HAD-superfamily_hydrolase	20
VOG05195	Xh	sp|O83296|SOJ_TREPA_Protein_Soj_homolog	20
VOG26503	Xr	sp|Q06126|TNPA_BORPP_Transposase_for_insertion_sequence_element_IS1001	20
VOG00094	Xh	sp|Q8QL34|Y335_SIRV1_Uncharacterized_glycosyltransferase_335	19
VOG00104	Xh	sp|P00276|GLRX_BPT4_Glutaredoxin	19
VOG00137	Xh	sp|A0QTG3|WHIB2_MYCS2_Transcriptional_regulator_WhiB2	19
VOG00805	Xh	sp|O21902|SSB_BPLSK_SSB_protein	19
VOG02382	Xh	sp|O64252|PRXH_BPMD2_Putative_non-heme_haloperoxidase	19
VOG15994	Xr	sp|P19775|TRA6_STAAU_Transposase_for_insertion_sequence_element_IS256_in_transposon_Tn4001	19
VOG26765	Xh	sp|B2UKV8|CH60_AKKM8_Chaperonin_GroEL	19
VOG00024	XhXs	sp|O64333|TIPK_BPN15_Tail_tip_assembly_protein_K	18
VOG00722	Xu	REFSEQ_RF-1_peptide_chain_release_factor	17
VOG01975	Xh	sp|Q5UPU0|HSP7L_MIMIV_Heat_shock_protein_70_homolog	17
VOG00027	XhXs	sp|P68692|GLRX1_VACCW_Glutaredoxin-1	16
VOG01581	Xu	sp|I6Y9F7|LIPQ_MYCTU_Esterase_LipQ	16
VOG12766	Xh	sp|B6JJP8|DEF_AFIC5_Peptide_deformylase	16
VOG00522	XhXs	sp|O57193|NPH2_VACCA_RNA_helicase_NPH-II	15
VOG05553	Xu	sp|F4K1R2|HINT3_ARATH_Adenylylsulfatase_HINT3	15
VOG11995	Xh	sp|P23160|R34K_CLOPA_34.2_kDa_protein_in_rubredoxin_operon	15
VOG00131	Xu	sp|P04536|EXOD_BPT4_Exodeoxyribonuclease	14
VOG00403	XhXr	sp|O48500|DUT_BPT5_Deoxyuridine_5'-triphosphate_nucleotidohydrolase	14
VOG01468	XhXr	sp|Q97FQ5|DNLJ2_CLOAB_DNA_ligase_2	14
VOG01726	Xh	sp|Q5KWC3|FPG_GEOKA_Formamidopyrimidine-DNA_glycosylase	14
VOG02425	Xh	sp|Q4JC68|XPD_SULAC_ATP-dependent_DNA_helicase_Saci_0192	14
VOG20845	Xh	sp|P44660|Y359_HAEIN_Probable_iron_transport_system_membrane_protein_HI_0359	14
VOG22306	Xu	sp|Q9KSW4|CSPD_VIBCH_Cold_shock-like_protein_CspD	14
VOG00227	Xu	REFSEQ_ParB-like_nuclease_domain_protein	13
VOG02491	Xh	sp|P15026|ISTB_PSEAI_Insertion_sequence_IS21_putative_ATP-binding_protein	13
VOG03105	Xr	sp|Q45618|TRA6_GEOSE_Putative_transposase_for_insertion_sequence_element_IS5376	13
VOG03137	Xh	sp|B0S1S2|NADE_FINM2_NH(3)-dependent_NAD(+)_synthetase	13
VOG04990	Xu	REFSEQ_ATP-dependent_Clp_protease_proteolytic_subunit	13
VOG09796	Xh	sp|A6Q478|GLYA_NITSB_Serine_hydroxymethyltransferase	13
VOG21448	XhXs	sp|Q5UQB5|TOP1P_MIMIV_DNA_topoisomerase_1_type_prokaryotic	13
VOG00057	Xh	sp|P07075|NRDG_BPT4_Anaerobic_ribonucleoside-triphosphate_reductase-activating_protein	12
VOG00060	Xr	sp|P54992|YSNA_STRPR_Putative_RNA-guided_DNA_endonuclease	12
VOG00140	XhXs	sp|P04308|ETF1_VACCW_Early_transcription_factor_70_kDa_subunit	12
VOG00144	XhXr	sp|P9WNU1|DPO3B_MYCTU_Beta_sliding_clamp	12
VOG00312	Xh	sp|Q7T6X6|GFAT_MIMIV_Probable_glutamine--fructose-6-phosphate_aminotransferase_[isomerizing]	12
VOG00325	XhXs	sp|P51772|BPX_BPP2_Baseplate_protein_X	12
VOG00428	Xh	sp|O35129|PHB2_MOUSE_Prohibitin-2	12
VOG00922	Xh	sp|O32271|TUAD_BACSU_UDP-glucose_6-dehydrogenase_TuaD	12
VOG01170	Xh	sp|P18780|TERC_ALCSP_Tellurium_resistance_protein_TerC	12
VOG02619	Xh	sp|D4GST8|6PGD_HALVD_6-phosphogluconate_dehydrogenase,_NAD(+)-dependent,_decarboxylating	12
VOG21705	Xh	sp|A4N8V8|HPF_HAEI3_Putative_metal_ABC_transporter_substrate-binding_protein_Hpf	12
VOG25815	Xh	sp|Q7MCN7|SYY1_VIBVY_Tyrosine--tRNA_ligase_1	12
VOG00003	Xr	sp|O22001|VXIS_BPMD2_Excisionase	11
VOG00559	Xr	sp|P0A3H0|DBH_GEOSE_DNA-binding_protein_HU	11
VOG02444	XhXr	sp|O64301|LOADL_BPR69_Sliding-clamp-loader_large_subunit	11
VOG05286	Xu	REFSEQ_DnaJ-like_chaperonin	11
VOG09023	XhXr	sp|P9WJH7|NDK_MYCTU_Nucleoside_diphosphate_kinase	11
VOG09280	Xh	sp|Q54KR1|SYCC_DICDI_Cysteine--tRNA_ligase,_cytoplasmic	11
VOG10422	XhXr	sp|A6TE46|TSAD_KLEP7_tRNA_N6-adenosine_threonylcarbamoyltransferase	11
VOG00040	XhXr	sp|A8YTF9|KTHY_LACH4_Thymidylate_kinase	10
VOG00091	Xh	sp|P21542|CARE_STRTH_4''-mycarosyl_isovaleryl-CoA_transferase	10
VOG00444	Xh	sp|Q254J6|ACP_CHLFF_Acyl_carrier_protein	10
VOG00956	XhXr	sp|P59642|RPOB_TROW8_DNA-directed_RNA_polymerase_subunit_beta	10
VOG01339	Xu	REFSEQ_DNA-protecting_protein_DprA	10
VOG01563	XhXr	sp|A5UH19|RPOC_HAEIG_DNA-directed_RNA_polymerase_subunit_beta'	10
VOG01572	XhXr	sp|A8H161|CCA_SHEPA_Multifunctional_CCA_protein	10
VOG02746	Xh	sp|A1JPP9|ARNB_YERE8_UDP-4-amino-4-deoxy-L-arabinose--oxoglutarate_aminotransferase	10
VOG03387	Xh	sp|Q55752|RLPA_SYNY3_Probable_endolytic_peptidoglycan_transglycosylase_RlpA	10
VOG04975	Xu	REFSEQ_trypsin-like_peptidase_domain-containing_protein	10
VOG09672	Xh	sp|P04152|UMUC_ECOLI_Protein_UmuC	10
VOG09730	Xh	sp|O27580|PUR8_METTH_Adenylosuccinate_lyase	10
VOG15495	Xu	REFSEQ_putative_replication_protein	10
VOG16902	Xh	sp|P29686|G6PD_SYNE7_Glucose-6-phosphate_1-dehydrogenase	10
VOG21868	Xu	sp|Q8FQP1|EX7L_COREF_Exodeoxyribonuclease_7_large_subunit	10
VOG24445	Xh	sp|A4J5D0|GCH1_DESRM_GTP_cyclohydrolase_1	10
VOG27809	Xh	sp|Q7VIN2|NPD_HELHP_NAD-dependent_protein_deacylase	10
VOG00020	XhXr	sp|P04520|PRIM_BPT4_DNA_primase	9
VOG00069	Xu	REFSEQ_lysin_A	9
VOG00168	Xh	sp|P04382|DYR_BPT4_Dihydrofolate_reductase	9
VOG00830	Xu	sp|B8HPS9|RNH_CYAP4_Ribonuclease_H	9
VOG00848	XhXr	sp|P16006|DCTD_BPT4_Deoxycytidylate_deaminase	9
VOG01929	Xh	sp|B3QQZ0|PURA_CHLP8_Adenylosuccinate_synthetase	9
VOG02489	Xu	REFSEQ_minor_tail_protein	9
VOG16454	Xh	sp|B8H6D3|TAL_CAUVN_Probable_transaldolase	9
VOG16843	XhXr	sp|Q0C5A1|KPRS_HYPNA_Ribose-phosphate_pyrophosphokinase	9
VOG00101	Xr	sp|P00471|TYSY_BPT4_Thymidylate_synthase	8
VOG00831	Xu	sp|P20536|UNG_VACCC_Uracil-DNA_glycosylase	8
VOG00918	Xh	sp|O87331|RELA_CORGL_GTP_pyrophosphokinase	8
VOG02002	Xh	sp|P37619|QPTR_ECOLI_Queuosine_precursor_transporter	8
VOG07128	Xu	REFSEQ_putative_transketolase_central_region-containing_protein	8
VOG13853	Xr	sp|P59843|INSB_HAEDU_Insertion_element_IS1_protein_InsB	8
VOG25036	Xh	sp|P07839|FER_CHLRE_Ferredoxin,_chloroplastic	8
VOG25061	XhXr	sp|Q02964|POL_CAMVE_Enzymatic_polyprotein	8
VOG00329	Xu	REFSEQ_LexA_family_transcriptional_regulator	7
VOG00931	Xu	sp|Q65JA6|NRDI_BACLD_Protein_NrdI	7
VOG00954	Xh	sp|Q16774|KGUA_HUMAN_Guanylate_kinase	7
VOG01427	XhXr	sp|P13300|KITH_BPT4_Thymidine_kinase	7
VOG02412	Xh	sp|D2ZZC1|PNUC_NEIMU_Nicotinamide_riboside_transporter_PnuC	7
VOG02514	Xu	sp|P13303|Y05O_BPT4_Uncharacterized_14.6_kDa_protein_in_mobD-ri_intergenic_region	7
VOG03328	Xh	sp|P37747|GLF_ECOLI_UDP-galactopyranose_mutase	7
VOG03362	Xu	sp|B9F166|LOGL2_ORYSJ_Probable_cytokinin_riboside_5'-monophosphate_phosphoribohydrolase_LOGL2	7
VOG05285	Xh	sp|A2C0A9|PYRE_PROM1_Orotate_phosphoribosyltransferase	7
VOG06282	Xu	REFSEQ_exonuclease_VII	7
VOG09116	Xh	sp|D0ZXQ1|OMPD_SALT1_Outer_membrane_porin_protein_OmpD	7
VOG10314	Xh	sp|Q3AMJ2|PUR5_SYNSC_Phosphoribosylformylglycinamidine_cyclo-ligase	7
VOG10680	Xh	sp|Q5UQM3|YR419_MIMIV_Uncharacterized_short-chain_type_dehydrogenase/reductase_R419	7
VOG15078	Xh	sp|P94063|HAL3B_ARATH_Probable_phosphopantothenoylcysteine_decarboxylase	7
VOG18028	Xh	sp|O22007|GTRB_BPSF5_Bactoprenol_glucosyl_transferase	7
VOG19492	XhXr	sp|O67125|DPO3A_AQUAE_DNA_polymerase_III_subunit_alpha	7
VOG23611	Xu	REFSEQ_hypothetical_protein	7
VOG24796	Xu	sp|P14322|YI90_MYCPC_Insertion_element_IS900_uncharacterized_42_kDa_protein	7
VOG27337	Xu	sp|Q5UNU9|MGMT_MIMIV_Probable_methylated-DNA--protein-cysteine_methyltransferase	7
VOG27830	Xu	sp|O32163|SUFU_BACSU_Zinc-dependent_sulfurtransferase_SufU	7
VOG28387	Xh	sp|P28903|NRDD_ECOLI_Anaerobic_ribonucleoside-triphosphate_reductase	7
VOG00018	Xu	sp|O64206|VG13_BPMD2_Gene_13_protein	6
VOG00049	Xu	REFSEQ_hypothetical_protein	6
VOG00436	Xu	REFSEQ_tape_measure_protein	6
VOG00439	XhXr	sp|A6WWI2|CCRM_BRUA4_DNA_methyltransferase_CcrM	6
VOG00594	XhXr	sp|Q05259|THYX_BPML5_Probable_flavin-dependent_thymidylate_synthase	6
VOG00861	Xu	sp|O64262|VG69_BPMD2_Gene_69_protein	6
VOG00868	Xp	sp|P04521|EXO1_BPT4_Exonuclease_subunit_1	6
VOG01423	Xu	REFSEQ_hypothetical_protein	6
VOG02318	Xu	sp|O64262|VG69_BPMD2_Gene_69_protein	6
VOG03517	Xs	sp|P11282|VP75_SHV21_Probable_membrane_antigen_75	6
VOG09487	Xu	REFSEQ_hypothetical_protein	6
VOG09749	XhXs	sp|P03711|SCAF_LAMBD_Capsid_assembly_protease_C	6
VOG10164	Xu	sp|A6TCM7|SSRP_KLEP7_SsrA-binding_protein	6
VOG10450	Xh	sp|A0ALF8|Y2422_LISW6_Nucleotide-binding_protein_lwe2422	6
VOG12215	Xu	REFSEQ_hydrolase	6
VOG12928	Xh	sp|A6Q4Z6|HLDE_NITSB_Bifunctional_protein_HldE	6
VOG16769	Xu	REFSEQ_IS1182-like_element_ISSau3_family_transposase	6
VOG16817	XhXrXs	sp|O57204|RP147_VACCA_DNA-directed_RNA_polymerase_147_kDa_polypeptide	6
VOG18610	Xh	sp|P96169|SGLT_VIBPH_Sodium/glucose_cotransporter	6
VOG22801	Xh	sp|Q5UPX9|YL233_MIMIV_Putative_zinc_protease_L233	6
VOG23325	Xu	REFSEQ_RNA_polymerase_subunit_alpha	6
VOG25918	Xh	sp|Q2T9L8|SYMC_BOVIN_Methionine--tRNA_ligase,_cytoplasmic	6
VOG27136	Xu	sp|Q5UQT7|RNC_MIMIV_Probable_ribonuclease_3	6
VOG27354	XhXr	sp|Q0VSL7|EFTU_ALCBS_Elongation_factor_Tu	6
VOG28221	Xh	sp|Q6LZC4|WECB_METMP_UDP-N-acetylglucosamine_2-epimerase	6
VOG00031	XpXrXs	sp|Q05220|PORTL_BPML5_Portal_protein	5
VOG00125	Xu	REFSEQ_esterase	5
VOG00233	Xu	sp|P15032|RECE_ECOLI_Exodeoxyribonuclease_8	5
VOG00314	XhXr	sp|P03763|TARGB_BPMU_ATP-dependent_target_DNA_activator_B	5
VOG00395	Xs	sp|O64210|CAPSD_BPMD2_Probable_major_capsid_protein_gp17	5
VOG00438	XhXs	sp|P17313|VG31_BPT4_Capsid_assembly_protein_Gp31	5
VOG00567	Xh	sp|Q55928|NADM_SYNY3_Bifunctional_NMN_adenylyltransferase/Nudix_hydrolase	5
VOG00584	Xu	REFSEQ_hypothetical_protein	5
VOG00593	Xr	sp|Q9MCN8|RUSA_BPHK7_Crossover_junction_endodeoxyribonuclease_rusA	5
VOG00606	XhXp	sp|P14243|MTC9_CITFR_Type_II_methyltransferase_M.Cfr9I	5
VOG00804	Xu	sp|Q5UQ73|YL509_MIMIV_Uncharacterized_protein_L509	5
VOG00845	Xu	REFSEQ_hypothetical_protein	5
VOG01307	Xu	sp|O64201|VG05_BPMD2_Gene_5_protein	5
VOG01645	Xu	REFSEQ_hypothetical_protein	5
VOG01677	Xu	REFSEQ_diguanylate-cyclase_GGDEF_domain_protein	5
VOG01718	Xu	REFSEQ_hypothetical_protein	5
VOG02239	Xu	REFSEQ_hypothetical_protein	5
VOG02911	Xh	sp|P13316|GRCA_BPT4_Autonomous_glycyl_radical_cofactor	5
VOG03507	Xu	sp|P24094|LSR2_MYCLE_Nucleoid-associated_protein_Lsr2	5
VOG04169	Xh	sp|P39695|COMEC_BACSU_ComE_operon_protein_3	5
VOG05188	Xh	sp|O67653|IF3_AQUAE_Translation_initiation_factor_IF-3	5
VOG06514	Xh	sp|A2RK47|BMPA_LACLM_ABC_transporter_nucleoside-binding_protein_BmpA	5
VOG07687	Xh	sp|Q5UQ59|SYR_MIMIV_Arginine--tRNA_ligase	5
VOG10218	Xh	sp|P00965|GLNA3_PHAVU_Glutamine_synthetase_N-1	5
VOG18786	Xh	sp|Q5UQK3|YR405_MIMIV_Putative_RNA_methyltransferase_R405	5
VOG20035	Xu	REFSEQ_DUF3263_domain-containing_protein	5
VOG20302	Xh	sp|P34211|YUAR_ECOLI_Putative_hydrolase_YuaR	5
VOG23024	Xh	sp|Q5UP06|YR756_MIMIV_Uncharacterized_protein_R756	5
VOG23977	Xh	sp|Q7V0C7|PUR7_PROMP_Phosphoribosylaminoimidazole-succinocarboxamide_synthase	5
VOG00002	Xh	sp|Q5UPJ9|YL122_MIMIV_Putative_ankyrin_repeat_protein_L122	4
VOG00014	Xu	sp|P13004|YLYS_BPPHV_Uncharacterized_protein_near_lysin_gene_(Fragment)	4
VOG00045	XhXpXrXs	sp|Q6QGD5|PORTL_BPT5_Portal_protein	4
VOG00053	XhXpXrXs	sp|P03726|EXLYS_BPT7_Peptidoglycan_transglycosylase_gp16	4
VOG00187	XhXp	sp|P34877|MTSA_LACLC_Type_II_methyltransferase_M1.ScrFI	4
VOG00294	Xu	sp|P03766|Y290_LAMBD_Uncharacterized_nin_region_protein_ORF290	4
VOG00299	Xu	REFSEQ_hypothetical_protein	4
VOG00414	Xu	sp|P10426|YIM2_BPPH1_Uncharacterized_immunity_region_protein_2	4
VOG00468	Xu	REFSEQ_putative_acetyltransferase	4
VOG00505	Xu	sp|Q9YML3|BROJ_NPVLD_Uncharacterized_Bro-N_domain-containing_protein_J	4
VOG00540	Xu	REFSEQ_hypothetical_protein	4
VOG00590	XhXr	sp|P04529|UVSX_BPT4_Recombination_and_repair_protein	4
VOG00745	Xh	sp|I6XEI5|LYS25_MYCTU_Putative_peptidoglycan_hydrolase_Rv2525c	4
VOG00812	Xu	sp|Q05235|VG28_BPML5_Minor_tail_protein_Gp28	4
VOG01350	Xh	sp|Q8ZNY9|PRP1_SALTY_Serine/threonine-protein_phosphatase_1	4
VOG01549	Xu	REFSEQ_hypothetical_protein	4
VOG03384	Xu	REFSEQ_hypothetical_protein	4
VOG03890	Xu	sp|Q9K0V1|Y459_NEIMB_Uncharacterized_protein_NMB0459	4
VOG04702	Xu	REFSEQ_hypothetical_protein	4
VOG06340	Xh	sp|Q4JC00|HELS_SULAC_ATP-dependent_DNA_helicase_Hel308	4
VOG07048	Xu	REFSEQ_hypothetical_protein	4
VOG07669	Xh	sp|A0R7G6|INO1_MYCS2_Inositol-3-phosphate_synthase	4
VOG09568	Xh	sp|A2BNV4|NDHI_PROMS_NAD(P)H-quinone_oxidoreductase_subunit_I	4
VOG12347	Xu	REFSEQ_type_1_restriction_enzyme	4
VOG13951	Xh	sp|P0AGC9|QACE_ECOLX_Quaternary_ammonium_compound-resistance_protein_QacE	4
VOG15607	Xh	sp|A0A0U1WZ18|PMM_DENOF_Phosphomannomutase	4
VOG24034	Xu	REFSEQ_putative_xanthine-guanine_phosphoribosyltransferase	4
VOG00030	Xh	sp|P03781|NUCK_BPT7_Nucleotide_kinase_gp1.7	3
VOG00086	Xu	REFSEQ_hypothetical_protein	3
VOG00102	XhXpXr	sp|P12427|DMA_BPT2_DNA_adenine_methylase	3
VOG00133	Xh	sp|P34081|HMUI_BPSP1_DNA_endonuclease_I-HmuI	3
VOG00164	XhXr	sp|P10310|TERL_BPT3_Terminase,_large_subunit	3
VOG00174	Xu	sp|Q05225|VG19_BPML5_Gene_19_protein	3
VOG00212	Xu	REFSEQ_hypothetical_protein	3
VOG00232	Xu	sp|O31948|YONJ_BACSU_SPbeta_prophage-derived_uncharacterized_protein_YonJ	3
VOG00323	XhXs	sp|P85500|CAPSD_BPPAJ_Capsid_polyprotein	3
VOG00370	Xh	sp|O48499|D14_BPT5_Protein_D14	3
VOG00396	XhXp	sp|O64205|LYSB_BPMD2_Endolysin_B	3
VOG00435	XhXs	sp|Q85339|SPI3_VACCA_Protein_K2	3
VOG00547	Xu	sp|O64208|VG15_BPMD2_Gene_15_protein	3
VOG00625	Xu	REFSEQ_hypothetical_protein	3
VOG00659	Xu	REFSEQ_hypothetical_protein	3
VOG00731	Xu	REFSEQ_DUF4352_domain-containing_protein	3
VOG00817	XhXpXs	sp|P13559|ENLYS_BPPRD_Endolysin	3
VOG00844	Xu	REFSEQ_hypothetical_protein	3
VOG01519	Xu	REFSEQ_lysin_A	3
VOG01717	Xu	sp|B0KTG8|TRI1_PSEPG_ADP-ribosylarginine_hydrolase_Tri1	3
VOG01979	Xu	sp|Q5UP97|YL021_MIMIV_Putative_sel1-like_repeat-containing_protein_L21	3
VOG02410	Xs	sp|Q05229|VG23_BPML5_Major_tail_protein_Gp23	3
VOG02518	Xr	sp|P13319|RNH_BPT4_Ribonuclease_H	3
VOG02682	Xu	REFSEQ_hypothetical_protein	3
VOG02924	Xh	sp|O32001|YOKF_BACSU_SPbeta_prophage-derived_endonuclease_YokF	3
VOG03001	Xh	sp|P0ADT5|YGIC_ECOLI_Putative_acid--amine_ligase_YgiC	3
VOG03248	Xu	REFSEQ_hypothetical_protein	3
VOG03769	Xh	sp|Q5UQP2|YL446_MIMIV_Uncharacterized_protein_L446	3
VOG03887	Xh	sp|Q58YV9|WBNK_ECOLX_O-antigen_biosynthesis_glycosyltransferase_WbnK	3
VOG03965	Xu	sp|P63203|GADW_SHIFL_HTH-type_transcriptional_regulator_GadW	3
VOG04083	Xu	sp|Q4L7V3|MAZF_STAHJ_Endoribonuclease_MazF	3
VOG04481	Xu	REFSEQ_hypothetical_protein	3
VOG04976	Xu	REFSEQ_hypothetical_protein	3
VOG07439	Xr	sp|P0CE52|INSH4_ECOLI_Transposase_InsH_for_insertion_sequence_element_IS5F	3
VOG08235	Xu	sp|P13520|VOLD_BPP2_Overcoming_lysogenization_defect_protein	3
VOG15960	Xh	sp|A0A0H3MBJ2|PKN1_CHLT2_Serine/threonine-protein_kinase_Pkn1	3
VOG17018	Xu	REFSEQ_Abi_family_protein	3
VOG17469	Xh	sp|P28903|NRDD_ECOLI_Anaerobic_ribonucleoside-triphosphate_reductase	3
VOG23283	Xh	sp|Q93J06|LIP2_STRCO_Lipase_2	3
VOG24300	XpXr	sp|Q853W0|KU_BPMOM_Protein_Ku	3
VOG24304	Xu	REFSEQ_hypothetical_protein	3
VOG24998	Xh	sp|Q0IDE8|PUR9_SYNS3_Bifunctional_purine_biosynthesis_protein_PurH	3
VOG25659	Xp	sp|O80300|G4P_BPIF1_Virion_export_protein	3
VOG25900	Xh	sp|P50360|Y4HP_SINFN_Uncharacterized_protein_y4hP	3
VOG26312	Xh	sp|O07431|CAMT_MYCTU_Catechol_O-methyltransferase	3
VOG00028	Xu	REFSEQ_hypothetical_protein	2
VOG00056	Xu	REFSEQ_hypothetical_protein	2
VOG00061	XhXpXs	sp|P51735|FIB31_BPHC1_Probable_tail_fiber_protein	2
VOG00066	Xu	REFSEQ_hypothetical_protein	2
VOG00127	Xu	sp|Q05292|VG77_BPML5_Gene_77_protein	2
VOG00146	Xu	REFSEQ_helix-turn-helix_domain-containing_protein	2
VOG00150	XhXs	sp|Q6QGE9|BPPB3_BPT5_Baseplate_hub_protein_pb3	2
VOG00170	Xu	sp|O64214|VG20_BPMD2_Gene_20_protein	2
VOG00185	Xu	REFSEQ_lytic_transglycosylase_domain-containing_protein	2
VOG00248	Xu	sp|O31977|YOMH_BACSU_SPbeta_prophage-derived_uncharacterized_protein_YomH	2
VOG00261	Xu	REFSEQ_hypothetical_protein	2
VOG00291	XhXr	sp|Q38087|DPOL_BPR69_DNA-directed_DNA_polymerase	2
VOG00313	Xs	sp|P03740|TFA_LAMBD_Tail_fiber_assembly_protein	2
VOG00339	Xu	REFSEQ_hypothetical_protein	2
VOG00345	XhXp	sp|Q38134|HOLIN_BPR1T_Holin	2
VOG00371	Xu	sp|Q60363|PTH_METJA_Peptidyl-tRNA_hydrolase	2
VOG00457	Xu	sp|P03697|EXO_LAMBD_Exonuclease	2
VOG00543	Xh	sp|Q58909|Y1514_METJA_Putative_gamma-glutamylcyclotransferase_MJ1514	2
VOG00583	Xu	REFSEQ_major_tail_protein	2
VOG00610	Xu	REFSEQ_hypothetical_protein	2
VOG00647	Xu	REFSEQ_hypothetical_protein	2
VOG00798	Xu	REFSEQ_HNH_homing_endonuclease	2
VOG00832	Xh	sp|A0KFE0|RIMK_AERHH_Probable_alpha-L-glutamate_ligase	2
VOG00834	Xh	sp|Q1GEY7|QUEC_RUEST_7-cyano-7-deazaguanine_synthase	2
VOG00841	Xu	sp|O64239|VG49_BPMD2_Gene_49_protein	2
VOG00862	Xu	REFSEQ_DNA_polymerase_I	2
VOG00891	Xu	REFSEQ_tape_measure_protein	2
VOG00905	Xu	REFSEQ_hypothetical_protein	2
VOG00967	Xu	sp|P28355|RECJ_SALTY_Single-stranded-DNA-specific_exonuclease_RecJ	2
VOG01009	XhXp	sp|P03705|HOLIN_LAMBD_Antiholin	2
VOG01047	Xs	sp|P19192|CAPSD_BPCHP_Capsid_protein_VP1	2
VOG01314	XhXr	sp|P10277|PRIM_BPP4_Putative_P4-specific_DNA_primase	2
VOG01323	Xu	REFSEQ_hypothetical_protein	2
VOG01324	Xp	sp|P03034|RPC1_LAMBD_Repressor_protein_cI	2
VOG01346	Xu	REFSEQ_hypothetical_protein	2
VOG01457	Xh	sp|C7IZ16|GNA2_ORYSJ_Probable_glucosamine_6-phosphate_N-acetyltransferase_2	2
VOG01465	Xu	REFSEQ_helix-turn-helix_domain-containing_protein	2
VOG01609	Xu	REFSEQ_hypothetical_protein	2
VOG01684	XhXr	sp|Q06259|DOC_BPP1_Protein_kinase_doc	2
VOG01765	Xh	sp|Q8QLK1|CATV_NPVMC_Viral_cathepsin	2
VOG01780	Xu	REFSEQ_peptidoglycan_DD-metalloendopeptidase_family_protein	2
VOG01984	XhXrXs	sp|Q7T6Y4|DPOLX_MIMIV_Probable_DNA_polymerase_family_X	2
VOG01985	Xu	REFSEQ_minor_tail_protein	2
VOG02086	Xh	sp|P33236|MOKC_ECOLI_Regulatory_protein_MokC	2
VOG02089	Xu	REFSEQ_Rha_family_transcriptional_regulator	2
VOG02140	Xh	sp|A5IIZ4|QUEF_THEP1_NADPH-dependent_7-cyano-7-deazaguanine_reductase	2
VOG02362	Xu	sp|Q01434|Y00D_BPT4_Uncharacterized_5.1_kDa_protein_in_Gp39-comCA_intergenic_region	2
VOG02364	Xr	sp|P03698|VBET_LAMBD_Recombination_protein_bet	2
VOG02397	Xu	sp|P9WJ72|EXRBN_MYCTO_3'-5'_exoribonuclease_MT2234.1	2
VOG02566	Xu	sp|A0A0H3CCP8|SOCA_CAUVN_Antitoxin_SocA	2
VOG02985	Xu	REFSEQ_glycosyltransferase	2
VOG02992	Xu	REFSEQ_hypothetical_protein	2
VOG03176	Xu	REFSEQ_DUF2335_domain-containing_protein	2
VOG03187	Xu	REFSEQ_MBL_fold_metallo-hydrolase	2
VOG03413	XhXr	sp|Q7DF83|DRA2A_DEIRA_ISDra2_transposase_TnpA	2
VOG03611	Xu	REFSEQ_lipoprotein	2
VOG03707	Xu	REFSEQ_hypothetical_protein	2
VOG03782	XhXs	sp|Q5UPL2|YR135_MIMIV_Putative_GMC-type_oxidoreductase_R135	2
VOG03786	XhXrXs	sp|Q6RZF8|RP132_RABPU_DNA-directed_RNA_polymerase_132_kDa_polypeptide	2
VOG04412	Xh	sp|Q0QZ08|PSBD_BPSYS_Photosystem_II_D2_protein	2
VOG04504	XhXpXs	sp|P26653|F13_VACCI_Envelope_phospholipase_F13	2
VOG04643	Xu	REFSEQ_ribosomal-processing_cysteine_protease_Prp	2
VOG04724	Xu	REFSEQ_hypothetical_protein	2
VOG04847	Xu	REFSEQ_hypothetical_protein	2
VOG05306	Xu	REFSEQ_hypothetical_protein	2
VOG05550	Xu	REFSEQ_FtsK-like_DNA_translocase	2
VOG05566	Xh	sp|O53637|HDDA_MYCTU_D-glycero-alpha-D-manno-heptose_7-phosphate_kinase	2
VOG05678	Xu	REFSEQ_N-acetylmuramoyl-L-alanine_amidase	2
VOG05987	XhXp	sp|P00806|ENLYS_BPT7_Endolysin	2
VOG08823	Xh	sp|P44758|PRX5_HAEIN_Hybrid_peroxiredoxin_hyPrx5	2
VOG10215	Xu	REFSEQ_antirepressor	2
VOG10254	Xu	REFSEQ_circadian_phase_modifier	2
VOG10849	Xu	REFSEQ_gp251	2
VOG12389	Xu	REFSEQ_hypothetical_protein	2
VOG13063	Xr	sp|P03008|TNP3_ECOLX_Transposase_for_transposon_Tn3	2
VOG13190	Xh	sp|P16396|SUBE_BACSU_Minor_extracellular_protease_Epr	2
VOG13571	Xu	REFSEQ_hypothetical_phage_protain_(possible_glycine_amidinotransferase)	2
VOG13838	Xu	sp|Q9CHE9|YHJA_LACLA_UPF0337_protein_YhjA	2
VOG13918	Xh	sp|P70918|HSPB_BRADU_Small_heat_shock_protein_HspB	2
VOG15748	Xu	REFSEQ_scaffolding_protein	2
VOG15758	Xu	REFSEQ_G-I-Y_Y-I-G_endonuclease	2
VOG16793	Xh	sp|O31916|YOQW_BACSU_Abasic_site_processing_protein_YoqW	2
VOG17139	Xu	sp|Q5UP23|YR260_MIMIV_DnaJ-like_protein_R260	2
VOG17694	Xu	REFSEQ_membrane_protein	2
VOG17951	Xu	REFSEQ_alkaline_phosphatase	2
VOG17956	Xu	REFSEQ_hypothetical_protein	2
VOG17981	Xh	sp|P0AD64|BLA1_KLEPN_Beta-lactamase_SHV-1	2
VOG18342	Xu	REFSEQ_tail_tip_protein	2
VOG18674	Xu	REFSEQ_lysin	2
VOG18755	Xh	sp|Q98234|GPX_MCV1_Glutathione_peroxidase	2
VOG19668	Xu	REFSEQ_hypothetical_protein	2
VOG19683	Xu	REFSEQ_carboxylate--amine_ligase	2
VOG19777	Xu	REFSEQ_gp171	2
VOG20181	Xh	sp|O27818|RMLC_METTH_dTDP-4-dehydrorhamnose_3,5-epimerase	2
VOG21845	Xu	sp|Q5UQI9|YR836_MIMIV_Uncharacterized_protein_R836	2
VOG22301	Xu	sp|Q5UPL7|YL153_MIMIV_Uncharacterized_protein_L153	2
VOG23173	Xu	REFSEQ_OmpA_family_protein	2
VOG23401	Xu	REFSEQ_hypothetical_protein	2
VOG23892	Xh	sp|O86308|RPF_MICLU_Resuscitation-promoting_factor_Rpf	2
VOG24324	Xh	sp|Q8QL47|Y399_SIRV1_Uncharacterized_protein_399	2
VOG25861	Xu	REFSEQ_hydrolase	2
VOG28190	Xu	REFSEQ_hypothetical_protein	2
VOG00008	Xh	sp|Q6QGD3|ENDO1_BPT5_Putative_endonuclease	1
VOG00013	XpXs	sp|P07067|FIB37_BPT2_Long_tail_fiber_protein_p37	1
VOG00035	Xu	REFSEQ_hypothetical_protein	1
VOG00042	Xu	sp|P41039|YBII_ECOLI_Uncharacterized_protein_YbiI	1
VOG00058	Xh	sp|A1BB44|Y4677_PARDP_PKHD-type_hydroxylase_Pden_4677	1
VOG00065	Xu	sp|Q5UQE7|YL479_MIMIV_Uncharacterized_protein_L479	1
VOG00075	XhXr	sp|P25479|VPP_BPP2_Terminase,_ATPase_subunit	1
VOG00078	Xu	sp|O64216|VG22_BPMD2_Gene_22_protein	1
VOG00080	Xh	sp|Q7Y4Y9|DNMK_BPR69_Deoxynucleotide_monophosphate_kinase	1
VOG00085	Xu	REFSEQ_hypothetical_protein	1
VOG00088	Xu	sp|P45918|YQBB_BACSU_Uncharacterized_protein_YqbB	1
VOG00089	Xu	REFSEQ_head-tail_connector_protein	1
VOG00106	Xu	REFSEQ_tail_assembly_chaperone	1
VOG00108	XhXs	sp|P09425|BP25_BPT4_Baseplate_wedge_protein_gp25	1
VOG00132	Xu	REFSEQ_hypothetical_protein	1
VOG00135	Xu	sp|Q9T1Q4|VP44_BPAPS_Putative_nuclease_p44	1
VOG00148	Xu	sp|P20217|E51_SSV1_Uncharacterized_protein_E-51	1
VOG00151	Xu	REFSEQ_hypothetical_protein	1
VOG00159	Xu	REFSEQ_hypothetical_protein	1
VOG00166	Xh	sp|O63852|MSHM_SARGL_Mitochondrial_DNA_mismatch_repair_protein_mutS_homolog	1
VOG00183	XrXs	sp|Q05231|VG24_BPML5_Tail_assembly_protein_Gp24	1
VOG00194	Xu	REFSEQ_hypothetical_protein	1
VOG00225	Xu	sp|P32275|Y12F_BPT4_Uncharacterized_32.4_kDa_protein_in_Gp30-rIII_intergenic_region	1
VOG00231	Xu	REFSEQ_tape_measure_protein	1
VOG00235	Xu	REFSEQ_hypothetical_protein	1
VOG00239	Xs	sp|Q04765|VSP1_BPLLH_Structural_protein	1
VOG00244	Xu	REFSEQ_hypothetical_protein	1
VOG00251	Xu	REFSEQ_hypothetical_protein	1
VOG00254	Xh	sp|Q6QGD3|ENDO1_BPT5_Putative_endonuclease	1
VOG00259	XhXp	sp|Q6XQ99|HOLIN_BPT1_Holin	1
VOG00260	Xu	REFSEQ_virulence-associated_E_family_protein	1
VOG00263	Xr	sp|P20313|SSB_BPT3_Single-stranded_DNA-binding_protein	1
VOG00272	Xu	REFSEQ_hypothetical_protein	1
VOG00277	Xu	REFSEQ_tail_fibers_protein	1
VOG00281	Xu	REFSEQ_hypothetical_protein	1
VOG00284	Xu	REFSEQ_ead/Ea22-like_family_protein	1
VOG00292	XhXr	sp|P46850|RTCB_ECOLI_RNA-splicing_ligase_RtcB	1
VOG00304	Xu	sp|Q05286|VG71_BPML5_Repressor-like_immunity_protein	1
VOG00320	Xu	REFSEQ_hypothetical_protein	1
VOG00347	Xu	REFSEQ_holin	1
VOG00399	Xu	REFSEQ_immunity_repressor	1
VOG00410	Xu	REFSEQ_hypothetical_protein	1
VOG00413	Xu	REFSEQ_hypothetical_protein	1
VOG00420	Xu	sp|O64242|VG52_BPMD2_Gene_52_protein	1
VOG00425	XhXpXs	sp|P31340|SPIKE_BPP2_Spike_protein	1
VOG00465	Xu	REFSEQ_head-to-tail_adaptor	1
VOG00475	Xu	sp|P03765|NINB_LAMBD_Protein_ninB	1
VOG00478	Xu	sp|Q8QL46|Y56B_SIRV1_Uncharacterized_protein_56B	1
VOG00506	Xu	REFSEQ_hypothetical_protein	1
VOG00510	Xu	REFSEQ_tail_assembly_chaperone	1
VOG00528	Xu	REFSEQ_hypothetical_protein	1
VOG00555	Xu	sp|O64223|VG29_BPMD2_Gene_29_protein	1
VOG00565	Xu	sp|O64245|VG54_BPMD2_Gene_54_protein	1
VOG00585	Xh	sp|Q99KQ4|NAMPT_MOUSE_Nicotinamide_phosphoribosyltransferase	1
VOG00611	Xu	sp|P76162|YDFU_ECOLI_Uncharacterized_protein_YdfU	1
VOG00628	Xu	REFSEQ_hypothetical_protein	1
VOG00630	Xu	REFSEQ_CHAP_domain-containing_protein	1
VOG00646	Xh	sp|P07695|VCOX_BPP2_Regulatory_protein_cox	1
VOG00648	XhXp	sp|P10305|SPAN1_BPT3_Spanin,_inner_membrane_subunit	1
VOG00658	Xu	sp|P68661|YBCO_ECOLI_Putative_nuclease_YbcO	1
VOG00679	Xu	REFSEQ_hypothetical_protein	1
VOG00680	Xh	sp|Q1RHI6|QUED_RICBR_6-carboxy-5,6,7,8-tetrahydropterin_synthase	1
VOG00697	Xu	sp|P0DOU3|G6_VAR67_Uncharacterized_protein_G6	1
VOG00698	Xu	REFSEQ_helix-turn-helix_domain-containing_protein	1
VOG00711	Xu	REFSEQ_major_tail_protein	1
VOG00746	Xu	REFSEQ_hypothetical_protein	1
VOG00753	Xu	REFSEQ_hypothetical_protein	1
VOG00773	Xu	REFSEQ_replication_initiator_protein_A	1
VOG00796	Xp	sp|P07059|END2_BPT4_Endonuclease_II	1
VOG00814	XhXp	sp|P03706|ENLYS_LAMBD_Endolysin	1
VOG00816	Xu	REFSEQ_tail_protein	1
VOG00821	Xh	sp|B6UL32|SAV_BPLP2_SaV_protein	1
VOG00837	Xu	sp|O64228|VG341_BPMD2_Gene_34.1_protein	1
VOG00864	XhXs	sp|D6RRG1|CAPSD_BPKPP_Major_capsid_protein	1
VOG00885	XhXr	sp|P0A1Q4|DNAB_SALTY_Replicative_DNA_helicase	1
VOG00889	Xr	sp|A7MT92|RDGC_VIBCB_Recombination-associated_protein_RdgC	1
VOG00907	Xu	REFSEQ_bifunctional_DNA_primase/polymerase	1
VOG00924	Xu	REFSEQ_endolysin	1
VOG00928	Xu	REFSEQ_ParB-like_nuclease_domain_protein	1
VOG00929	Xh	sp|P32839|BCS1_YEAST_Mitochondrial_chaperone_BCS1	1
VOG00939	Xu	REFSEQ_glycosyltransferase	1
VOG00946	Xu	REFSEQ_tail_terminator	1
VOG00975	Xu	REFSEQ_hypothetical_protein	1
VOG00982	Xu	REFSEQ_hypothetical_protein	1
VOG00984	Xu	REFSEQ_hypothetical_protein	1
VOG00997	Xu	REFSEQ_hypothetical_protein	1
VOG01005	Xu	REFSEQ_hypothetical_protein	1
VOG01021	Xu	REFSEQ_hypothetical_protein	1
VOG01057	Xh	sp|A4XIX0|HSLU_CALS8_ATP-dependent_protease_ATPase_subunit_HslU	1
VOG01067	Xu	REFSEQ_hypothetical_protein	1
VOG01103	Xu	REFSEQ_minor_tail_protein	1
VOG01119	Xu	sp|P50619|YMAB_BACSU_Protein_YmaB	1
VOG01135	Xu	REFSEQ_putative_structural_lysozyme	1
VOG01139	Xu	REFSEQ_hypothetical_protein	1
VOG01155	Xu	REFSEQ_hypothetical_protein	1
VOG01156	Xu	REFSEQ_hypothetical_protein	1
VOG01162	Xu	REFSEQ_hypothetical_protein	1
VOG01163	Xu	REFSEQ_hypothetical_protein	1
VOG01168	Xu	REFSEQ_hypothetical_protein	1
VOG01176	Xu	REFSEQ_DUF2190_family_protein	1
VOG01192	XhXr	sp|P39787|DNAD_BACSU_DNA_replication_protein_DnaD	1
VOG01216	Xu	REFSEQ_hypothetical_protein	1
VOG01255	XhXp	sp|O80288|ENLYS_BPPS3_SAR-endolysin	1
VOG01265	Xu	REFSEQ_H-type_lectin_domain-containing_protein	1
VOG01273	Xu	REFSEQ_hypothetical_protein	1
VOG01303	Xu	REFSEQ_hypothetical_protein	1
VOG01315	Xu	REFSEQ_mannosyl-glycoprotein_endo-beta-N-acetylglucosaminidase	1
VOG01349	Xu	REFSEQ_minor_tail_protein	1
VOG01355	Xu	REFSEQ_hypothetical_protein	1
VOG01425	Xu	sp|A7HUR5|Y2034_PARL1_UPF0335_protein_Plav_2034	1
VOG01428	Xu	REFSEQ_hypothetical_protein	1
VOG01431	Xu	REFSEQ_hypothetical_protein	1
VOG01470	Xu	REFSEQ_putative_virion_structural_protein	1
VOG01480	Xu	REFSEQ_hypothetical_protein	1
VOG01492	Xu	REFSEQ_hypothetical_protein	1
VOG01544	XpXrXs	sp|P03747|TUBE2_BPT7_Tail_tubular_protein_gp12	1
VOG01560	Xh	sp|F8SJR0|PHUZ_BPPA3_Phage_tubulin-like_protein	1
VOG01573	Xu	REFSEQ_bifunctional_DNA_primase/polymerase	1
VOG01579	Xu	REFSEQ_hypothetical_protein	1
VOG01590	Xu	sp|P03045|REGN_LAMBD_Antitermination_protein_N	1
VOG01602	Xu	REFSEQ_hypothetical_protein	1
VOG01603	Xu	sp|O48429|REGQ_BPH19_Antitermination_protein_Q	1
VOG01639	Xu	sp|P41063|TUM_BP186_SOS_operon_TUM_protein	1
VOG01702	XhXr	sp|Q06419|VPA_BPP2_Replication_gene_A_protein	1
VOG01705	Xu	REFSEQ_N-acetylmuramoyl-L-alanine_amidase	1
VOG01781	Xu	REFSEQ_tail_protein	1
VOG01801	Xu	REFSEQ_hypothetical_protein	1
VOG01802	Xu	sp|P51716|YO14_BPHC1_Uncharacterized_14.9_kDa_protein_in_rep-hol_intergenic_region	1
VOG01807	Xu	sp|O64198|VG02_BPMD2_Gene_2_protein	1
VOG01835	Xu	REFSEQ_hypothetical_protein	1
VOG01905	Xu	REFSEQ_minor_tail_protein	1
VOG02011	Xu	sp|P03761|VREN_LAMBD_Protein_ren	1
VOG02033	Xu	REFSEQ_hypothetical_protein	1
VOG02060	Xu	REFSEQ_SASA_family_carbohydrate_esterase	1
VOG02206	Xu	REFSEQ_hypothetical_protein	1
VOG02319	Xh	sp|Q9I4P4|FLGJ_PSEAE_Peptidoglycan_hydrolase_FlgJ	1
VOG02335	Xs	sp|O64209|SCAF_BPMD2_Probable_capsid_assembly_scaffolding_protein	1
VOG02353	Xu	REFSEQ_G-I-Y_Y-I-G_endonuclease	1
VOG02390	Xh	sp|P08986|BIMM_BPT4_Immunity_protein	1
VOG02407	Xu	REFSEQ_hypothetical_protein	1
VOG02429	XhXs	sp|P51767|BPJ_BPP2_Baseplate_protein_J	1
VOG02438	XhXs	sp|P26701|BPI_BPP2_Baseplate_protein_I	1
VOG02441	Xu	REFSEQ_hypothetical_protein	1
VOG02461	Xu	sp|O64221|VG27_BPMD2_Minor_tail_protein_Gp27	1
VOG02473	Xu	sp|Q05245|VG35_BPML5_Gene_35_protein	1
VOG02625	Xu	REFSEQ_hypothetical_protein	1
VOG02649	Xh	sp|Q9G050|REP_BPPHM_Replication-associated_protein_VP4	1
VOG02658	Xu	REFSEQ_hypothetical_protein	1
VOG02695	Xu	REFSEQ_hypothetical_protein	1
VOG02738	Xu	REFSEQ_helix-turn-helix_DNA-binding_domain_protein	1
VOG02779	Xu	sp|Q7CPS1|YGIB_SALTY_UPF0441_protein_YgiB	1
VOG02803	Xh	sp|Q4A0G5|ISAA_STAS1_Probable_transglycosylase_IsaA	1
VOG02834	Xr	sp|C4K832|CSRA_HAMD5_Translational_regulator_CsrA	1
VOG02836	Xh	sp|P19891|ASNS_CRIGR_Asparagine_synthetase_[glutamine-hydrolyzing]	1
VOG02842	Xu	REFSEQ_hypothetical_protein	1
VOG02864	Xh	sp|Q55842|PURS_SYNY3_Phosphoribosylformylglycinamidine_synthase_subunit_PurS	1
VOG02903	Xh	sp|A8EVV4|CMOA_ALIB4_Carboxy-S-adenosyl-L-methionine_synthase	1
VOG02949	Xu	sp|P77147|YDHT_ECOLI_Uncharacterized_protein_YdhT	1
VOG02956	Xu	REFSEQ_hypothetical_protein	1
VOG03034	Xu	REFSEQ_hypothetical_protein	1
VOG03150	Xs	sp|Q5UP75|YL612_MIMIV_Uncharacterized_protein_L612	1
VOG03170	Xu	sp|Q5UP24|YR259_MIMIV_Uncharacterized_protein_R259	1
VOG03189	XhXr	sp|P06953|SSB_BPPZA_Single-stranded_DNA-binding_protein	1
VOG03314	Xu	REFSEQ_hypothetical_protein	1
VOG03365	Xu	sp|Q90178|Y060_NPVLD_Uncharacterized_10.9_kDa_protein_in_LEF8-FP_intergenic_region	1
VOG03501	Xu	REFSEQ_type_II_toxin-antitoxin_system_HicB_family_antitoxin	1
VOG03639	Xu	REFSEQ_hypothetical_protein	1
VOG03649	Xu	REFSEQ_hypothetical_protein	1
VOG03669	Xu	REFSEQ_hypothetical_protein	1
VOG03749	Xu	REFSEQ_lysin_A	1
VOG03756	Xu	REFSEQ_hypothetical_protein	1
VOG03856	Xu	sp|O31991|YOLD_BACSU_SPbeta_prophage-derived_uncharacterized_protein_YolD	1
VOG03881	Xu	sp|P76160|YDFR_ECOLI_Uncharacterized_protein_YdfR	1
VOG04026	Xu	REFSEQ_hypothetical_protein	1
VOG04052	Xu	REFSEQ_hypothetical_protein	1
VOG04300	Xu	REFSEQ_hypothetical_protein	1
VOG04374	Xu	REFSEQ_hypothetical_protein	1
VOG04395	Xu	REFSEQ_hypothetical_protein	1
VOG04625	Xs	sp|Q3V4Q1|Y618_ATV_Structural_protein_ORF618	1
VOG04627	Xu	sp|Q3V4Q4|Y892_ATV_Putative_VWFA_domain-containing_protein_ORF892	1
VOG04731	Xu	REFSEQ_DNA_pilot_protein_VP2	1
VOG04796	Xp	sp|P03702|GAM_LAMBD_Host-nuclease_inhibitor_protein_gam	1
VOG04908	Xu	REFSEQ_putative_terminase_small_subunit	1
VOG04912	Xu	REFSEQ_hypothetical_protein	1
VOG04925	Xu	REFSEQ_primase	1
VOG05348	Xh	sp|Q5UNX1|YL716_MIMIV_Putative_glutamine_amidotransferase-like_protein_L716	1
VOG05416	Xu	REFSEQ_hypothetical_protein	1
VOG05684	Xu	REFSEQ_hypothetical_protein	1
VOG05843	Xu	REFSEQ_LuxR_family_transcriptional_regulator	1
VOG05993	Xu	REFSEQ_aldolase	1
VOG06048	Xu	REFSEQ_head-to-tail_stopper	1
VOG06188	Xh	sp|P19592|ISS_ECOLX_Protein_iss	1
VOG06237	Xu	sp|C0SP91|YYCJ_BACSU_Putative_metallo-hydrolase_YycJ	1
VOG06415	Xu	REFSEQ_hypothetical_protein	1
VOG06541	Xu	sp|Q05219|VG13_BPML5_Gene_13_protein	1
VOG06553	Xu	sp|P75988|YCGX_ECOLI_Uncharacterized_protein_YcgX	1
VOG06664	Xu	sp|P76573|YFGI_ECOLI_Uncharacterized_protein_YfgI	1
VOG06704	Xu	REFSEQ_hypothetical_protein	1
VOG06963	XhXs	sp|Q5UQK1|YR407_MIMIV_Putative_RNA_methyltransferase_R407	1
VOG07129	Xr	sp|A4WEK3|MUG_ENT38_G/U_mismatch-specific_DNA_glycosylase	1
VOG07473	Xh	sp|P45610|TONB_KLEPN_Protein_TonB	1
VOG07524	Xu	REFSEQ_hypothetical_protein	1
VOG07654	Xu	REFSEQ_hypothetical_protein	1
VOG07748	Xu	REFSEQ_hypothetical_protein	1
VOG07783	Xu	REFSEQ_hypothetical_protein	1
VOG08364	Xu	REFSEQ_hypothetical_protein	1
VOG08755	Xu	sp|Q5UQA4|YR545_MIMIV_HMG_box-containing_protein_R545	1
VOG08919	Xu	REFSEQ_hypothetical_protein	1
VOG08984	XhXs	sp|P25478|SCAF_BPP2_Capsid_assembly_scaffolding_protein	1
VOG09067	Xu	REFSEQ_LAGLIDADG_endonuclease	1
VOG09120	Xu	REFSEQ_hypothetical_protein	1
VOG09194	Xu	REFSEQ_YqaE/Pmp3_family_membrane_protein	1
VOG09333	Xu	sp|Q37874|YLCG_BP82_Uncharacterized_protein_in_rusA_3'region	1
VOG09533	Xu	REFSEQ_coiled-coil_domain-containing_protein	1
VOG09780	Xh	sp|A2BJ90|QUEE_HYPBU_7-carboxy-7-deazaguanine_synthase	1
VOG09850	Xu	sp|P39134|PRKA_BACSU_Protein_PrkA	1
VOG09947	Xh	sp|Q52118|YMO3_PANSE_Uncharacterized_protein_in_mobD_3'region	1
VOG10058	Xh	sp|P04892|ERF_BPP22_Essential_recombination_function_protein	1
VOG10317	Xu	REFSEQ_N-6_DNA_methylase	1
VOG10563	Xu	REFSEQ_Fic_family_protein	1
VOG10733	Xu	REFSEQ_hypothetical_protein	1
VOG11132	Xu	REFSEQ_hypothetical_protein	1
VOG11239	Xu	REFSEQ_glycosyltransferase	1
VOG11730	Xu	REFSEQ_type_II_toxin-antitoxin_system_HigB_family_toxin	1
VOG12002	Xr	sp|P03689|VRPP_LAMBD_Replication_protein_P	1
VOG12275	Xu	REFSEQ_DUF1382_family_protein	1
VOG12293	Xu	REFSEQ_hypothetical_protein	1
VOG12333	Xu	sp|P24094|LSR2_MYCLE_Nucleoid-associated_protein_Lsr2	1
VOG12715	Xu	REFSEQ_gp98	1
VOG13060	Xu	REFSEQ_RelE-like_toxin	1
VOG13130	Xu	REFSEQ_hypothetical_protein	1
VOG13155	Xh	sp|B0G107|SAMH1_DICDI_Deoxynucleoside_triphosphate_triphosphohydrolase_SAMHD1_homolog	1
VOG13759	Xu	REFSEQ_S-layer_domain-containing_protein	1
VOG13821	Xh	sp|P58777|CAT_KLESP_Chloramphenicol_acetyltransferase	1
VOG13979	Xu	sp|Q06253|PHD_BPP1_Antitoxin_phd	1
VOG14167	Xu	REFSEQ_hypothetical_protein	1
VOG14259	XhXr	sp|B7SSM2|DPOL_BPNF_DNA_polymerase	1
VOG14414	Xu	REFSEQ_primase/topoisomerase	1
VOG14594	Xu	REFSEQ_hypothetical_protein	1
VOG15089	Xu	sp|P64435|YBCW_ECOLI_Uncharacterized_protein_YbcW	1
VOG15209	Xu	REFSEQ_major_capsid_protein	1
VOG15273	Xu	sp|P76073|YNAE_ECOLI_Uncharacterized_protein_YnaE	1
VOG15412	Xu	REFSEQ_hypothetical_protein	1
VOG15539	Xu	sp|P03754|EA59_LAMBD_Protein_ea59	1
VOG15996	Xh	sp|A8AI45|CSGG_CITK8_Curli_production_assembly/transport_component_CsgG	1
VOG16782	Xh	sp|Q5UQC9|UBC1_MIMIV_Probable_ubiquitin-conjugating_enzyme_E2_L460	1
VOG16964	Xh	sp|P00888|AROF_ECOLI_Phospho-2-dehydro-3-deoxyheptonate_aldolase,_Tyr-sensitive	1
VOG17155	Xu	REFSEQ_portal_protein	1
VOG17234	Xu	REFSEQ_hypothetical_protein	1
VOG17291	XrXs	sp|O64219|TAP25_BPMD2_Tail_assembly_protein_Gp25	1
VOG17837	Xs	sp|Q05222|SCAF_BPML5_Probable_capsid_assembly_scaffolding_protein	1
VOG17847	Xu	REFSEQ_hypothetical_protein	1
VOG17971	Xu	REFSEQ_hypothetical_protein	1
VOG18000	XhXp	sp|O64203|ENLYS_BPMD2_Endolysin_A	1
VOG18091	Xu	REFSEQ_hypothetical_protein	1
VOG18156	Xu	REFSEQ_fumarate_hydratase_FumD	1
VOG18352	Xu	REFSEQ_hypothetical_protein	1
VOG18673	Xu	REFSEQ_hypothetical_protein	1
VOG18803	Xu	REFSEQ_head-to-tail_adaptor	1
VOG18825	Xu	REFSEQ_hypothetical_protein	1
VOG19089	Xu	REFSEQ_DUF4031_domain-containing_protein	1
VOG19330	Xr	sp|P17161|HPF_KLEOX_Ribosome_hibernation_promoting_factor	1
VOG19528	Xu	REFSEQ_hypothetical_protein	1
VOG19763	Xh	sp|D2XV59|GTPB1_RAT_GTP-binding_protein_1	1
VOG19895	Xu	REFSEQ_transcriptional_regulator_CtrA	1
VOG20044	Xu	REFSEQ_hypothetical_protein	1
VOG20048	Xu	REFSEQ_DUF3024_domain-containing_protein	1
VOG20119	Xu	REFSEQ_hypothetical_protein	1
VOG20218	Xu	REFSEQ_putative_peptidase	1
VOG20531	Xu	REFSEQ_antitoxin	1
VOG20911	Xu	REFSEQ_class_I_SAM-dependent_methyltransferase	1
VOG21005	Xu	REFSEQ_hypothetical_protein	1
VOG21054	Xu	REFSEQ_hypothetical_protein	1
VOG21271	Xu	REFSEQ_uridine_kinase	1
VOG21797	Xu	REFSEQ_putative_lipocalin	1
VOG21872	Xu	REFSEQ_hypothetical_protein	1
VOG22239	Xu	REFSEQ_hypothetical_protein	1
VOG22412	Xh	sp|Q5UQ86|RHBDL_MIMIV_Putative_rhomboid_protein_L523	1
VOG22415	Xu	REFSEQ_hypothetical_protein	1
VOG22582	Xu	REFSEQ_N-acetylmuramoyl-L-alanine_amidase	1
VOG22701	Xu	REFSEQ_type_II_toxin-antitoxin_system_YafO_family_toxin	1
VOG22817	Xu	REFSEQ_membrane-bound_metal-dependent_hydrolase	1
VOG22920	Xu	REFSEQ_arginase_family_hydrolase	1
VOG23164	Xu	sp|A6V9R6|NDPA_PSEA7_Nucleoid-associated_protein_PSPA7_4451	1
VOG23250	Xp	sp|P03703|RAL_LAMBD_Restriction_inhibitor_protein_ral	1
VOG23256	Xu	REFSEQ_NYN_domain-containing_protein	1
VOG23344	Xu	REFSEQ_glycosyl_transferase,_group_1_family_protein	1
VOG23512	Xu	sp|O64220|VG26_BPMD2_Minor_tail_protein_Gp26	1
VOG23570	Xh	sp|P65290|YFGH_ECOLI_Uncharacterized_lipoprotein_YfgH	1
VOG23598	XhXr	sp|A3PNM0|DNAJ_CERS1_Chaperone_protein_DnaJ	1
VOG23627	Xu	REFSEQ_type_II_toxin-antitoxin_system_ParD_family_antitoxin	1
VOG23859	Xu	REFSEQ_hypothetical_protein	1
VOG24277	XhXs	sp|Q5UQ90|YL532_MIMIV_Cytochrome_P450-like_protein_L532	1
VOG24283	Xh	sp|P07805|DCOR_TRYBB_Ornithine_decarboxylase	1
VOG24619	Xu	REFSEQ_major_tail_protein	1
VOG24920	Xu	REFSEQ_hypothetical_protein	1
VOG24996	Xu	sp|P68659|VHTJ_ECOL6_Lambda_prophage-derived_head-to-tail_joining_protein_W	1
VOG25239	XpXrXs	sp|D3WAD3|DIT_BPLP2_Distal_tail_protein	1
VOG25619	Xu	REFSEQ_glycoside_hydrolase	1
VOG25944	Xu	REFSEQ_hypothetical_protein	1
VOG26276	Xp	sp|P21081|E3_VACCC_RNA-binding_protein_E3	1
VOG26572	Xu	REFSEQ_SpoVR	1
VOG26637	Xu	REFSEQ_hypothetical_protein	1
VOG27008	Xu	sp|P36933|VPR_BPP2_Tail_completion_protein_R	1
VOG27166	Xu	REFSEQ_hypothetical_protein	1
VOG27714	Xs	sp|Q5URB2|YR188_MIMIV_Uncharacterized_protein_R188	1
VOG27742	Xu	REFSEQ_peptidoglycan_DD-metalloendopeptidase_family_protein	1
VOG27789	Xu	REFSEQ_hypothetical_protein	1
VOG28197	Xu	sp|P03768|NINE_LAMBD_Protein_ninE	1

## Sheet: SRVP22_05
#GroupName	FunctionalCategory	Consensus Functional Description	SRVP22_05_count
VOG19828	Xh	sp|P44662|Y361_HAEIN_Probable_iron_transport_system_ATP-binding_protein_HI_0361	145
VOG00143	Xh	sp|P27830|RMLB2_ECOLI_dTDP-glucose_4,6-dehydratase_2	128
VOG17849	Xu	REFSEQ_hybrid_sensor_histidine_kinase_-_response_regulator	99
VOG01975	Xh	sp|Q5UPU0|HSP7L_MIMIV_Heat_shock_protein_70_homolog	74
VOG00067	Xh	sp|P33658|RPSG_CLOAB_RNA_polymerase_sigma-G_factor	64
VOG00077	Xh	sp|P07065|TOP5_BPT4_DNA_topoisomerase_medium_subunit	56
VOG01677	Xu	REFSEQ_diguanylate-cyclase_GGDEF_domain_protein	51
VOG00001	Xu	sp|O31936|YOPB_BACSU_Putative_antitoxin_YopB	47
VOG00300	XhXr	sp|P35250|RFC2_HUMAN_Replication_factor_C_subunit_2	45
VOG00237	Xu	sp|Q9T1Q7|VP41_BPAPS_Putative_protein_p41	44
VOG10232	XhXpXrXs	sp|Q66282|POLG_CXB3W_Genome_polyprotein	43
VOG23173	Xu	REFSEQ_OmpA_family_protein	43
VOG00012	XhXr	sp|P22877|INTR_SACER_Integrase	41
VOG00887	Xh	sp|P0ABH9|CLPA_ECOLI_ATP-dependent_Clp_protease_ATP-binding_subunit_ClpA	40
VOG00559	Xr	sp|P0A3H0|DBH_GEOSE_DNA-binding_protein_HU	39
VOG00610	Xu	REFSEQ_hypothetical_protein	39
VOG00052	XhXp	sp|P04522|EXO2_BPT4_Exonuclease_subunit_2	38
VOG00620	Xh	sp|P49541|YCF46_TRICV_Uncharacterized_AAA_domain-containing_protein_ycf46	38
VOG26765	Xh	sp|B2UKV8|CH60_AKKM8_Chaperonin_GroEL	37
VOG00956	XhXr	sp|P59642|RPOB_TROW8_DNA-directed_RNA_polymerase_subunit_beta	36
VOG00444	Xh	sp|Q254J6|ACP_CHLFF_Acyl_carrier_protein	31
VOG05188	Xh	sp|O67653|IF3_AQUAE_Translation_initiation_factor_IF-3	30
VOG00109	XhXr	sp|P00452|RIR1_ECOLI_Ribonucleoside-diphosphate_reductase_1_subunit_alpha	29
VOG00636	Xr	sp|P16942|T629_SHISO_Transposase_for_insertion_sequence_element_IS629	29
VOG19747	Xh	sp|F4JLM5|SYIC_ARATH_Isoleucine--tRNA_ligase,_cytoplasmic	29
VOG21089	Xu	REFSEQ_serine_acetyltransferase	28
VOG22306	Xu	sp|Q9KSW4|CSPD_VIBCH_Cold_shock-like_protein_CspD	28
VOG00032	Xh	sp|Q9CNJ4|PSTS_PASMU_Phosphate-binding_protein_PstS	27
VOG00376	Xh	sp|P55257|RMLA_YEREN_Glucose-1-phosphate_thymidylyltransferase	26
VOG00428	Xh	sp|O35129|PHB2_MOUSE_Prohibitin-2	25
VOG01765	Xh	sp|Q8QLK1|CATV_NPVMC_Viral_cathepsin	25
VOG03672	Xh	sp|O27392|ARGD_METTH_Acetylornithine_aminotransferase	25
VOG00922	Xh	sp|O32271|TUAD_BACSU_UDP-glucose_6-dehydrogenase_TuaD	23
VOG23591	Xh	sp|Q5UQ27|RABL_MIMIV_Probable_Rab-related_GTPase	23
VOG26442	Xu	REFSEQ_RNA-dependant_RNA_polymerase	23
VOG00561	Xh	sp|P20703|UVSW_BPT4_ATP-dependent_DNA_helicase_uvsW	21
VOG02746	Xh	sp|A1JPP9|ARNB_YERE8_UDP-4-amino-4-deoxy-L-arabinose--oxoglutarate_aminotransferase	21
VOG19763	Xh	sp|D2XV59|GTPB1_RAT_GTP-binding_protein_1	21
VOG01563	XhXr	sp|A5UH19|RPOC_HAEIG_DNA-directed_RNA_polymerase_subunit_beta'	20
VOG09796	Xh	sp|A6Q478|GLYA_NITSB_Serine_hydroxymethyltransferase	20
VOG16843	XhXr	sp|Q0C5A1|KPRS_HYPNA_Ribose-phosphate_pyrophosphokinase	20
VOG00103	XhXs	sp|P16712|A18_VACCW_Transcript_termination_protein_A18	19
VOG00438	XhXs	sp|P17313|VG31_BPT4_Capsid_assembly_protein_Gp31	19
VOG04990	Xu	REFSEQ_ATP-dependent_Clp_protease_proteolytic_subunit	19
VOG05195	Xh	sp|O83296|SOJ_TREPA_Protein_Soj_homolog	19
VOG11995	Xh	sp|P23160|R34K_CLOPA_34.2_kDa_protein_in_rubredoxin_operon	19
VOG16609	Xh	sp|A2CDR0|GCSP_PROM3_Glycine_dehydrogenase_(decarboxylating)	19
VOG00337	Xu	REFSEQ_hypothetical_protein	18
VOG00792	XrXs	sp|Q02109|TGB1_POPMV_Movement_and_silencing_protein_TGBp1	18
VOG01048	Xu	REFSEQ_HAD-superfamily_hydrolase	18
VOG07128	Xu	REFSEQ_putative_transketolase_central_region-containing_protein	18
VOG00144	XhXr	sp|P9WNU1|DPO3B_MYCTU_Beta_sliding_clamp	17
VOG01214	Xu	REFSEQ_hypothetical_protein	17
VOG16867	Xh	sp|P07620|PARA_ECOLX_Plasmid_partition_protein_A	17
VOG24304	Xu	REFSEQ_hypothetical_protein	17
VOG00227	Xu	REFSEQ_ParB-like_nuclease_domain_protein	16
VOG00838	Xr	sp|P03014|PINE_ECOLI_Serine_recombinase_PinE	16
VOG00011	XhXr	sp|O64235|DPOL_BPMD2_DNA_polymerase	15
VOG00104	Xh	sp|P00276|GLRX_BPT4_Glutaredoxin	15
VOG00131	Xu	sp|P04536|EXOD_BPT4_Exodeoxyribonuclease	15
VOG00140	XhXs	sp|P04308|ETF1_VACCW_Early_transcription_factor_70_kDa_subunit	15
VOG00289	Xu	sp|P32271|Y06L_BPT4_Uncharacterized_17.7_kDa_protein_in_e-segB_intergenic_region	15
VOG00312	Xh	sp|Q7T6X6|GFAT_MIMIV_Probable_glutamine--fructose-6-phosphate_aminotransferase_[isomerizing]	15
VOG00590	XhXr	sp|P04529|UVSX_BPT4_Recombination_and_repair_protein	15
VOG00722	Xu	REFSEQ_RF-1_peptide_chain_release_factor	15
VOG03716	XhXs	sp|Q5UQG2|YL498_MIMIV_Probable_zinc-type_alcohol_dehydrogenase-like_protein_L498	15
VOG10314	Xh	sp|Q3AMJ2|PUR5_SYNSC_Phosphoribosylformylglycinamidine_cyclo-ligase	15
VOG13063	Xr	sp|P03008|TNP3_ECOLX_Transposase_for_transposon_Tn3	15
VOG16964	Xh	sp|P00888|AROF_ECOLI_Phospho-2-dehydro-3-deoxyheptonate_aldolase,_Tyr-sensitive	15
VOG23594	Xh	sp|Q9NJD8|GMPR_ONCVO_GMP_reductase	15
VOG01170	Xh	sp|P18780|TERC_ALCSP_Tellurium_resistance_protein_TerC	14
VOG01929	Xh	sp|B3QQZ0|PURA_CHLP8_Adenylosuccinate_synthetase	14
VOG02562	Xh	sp|O07635|YLAK_BACSU_Uncharacterized_protein_YlaK	14
VOG09023	XhXr	sp|P9WJH7|NDK_MYCTU_Nucleoside_diphosphate_kinase	14
VOG15960	Xh	sp|A0A0H3MBJ2|PKN1_CHLT2_Serine/threonine-protein_kinase_Pkn1	14
VOG20181	Xh	sp|O27818|RMLC_METTH_dTDP-4-dehydrorhamnose_3,5-epimerase	14
VOG23325	Xu	REFSEQ_RNA_polymerase_subunit_alpha	14
VOG25692	Xh	sp|P63872|CYSK_STAAW_Cysteine_synthase	14
VOG28221	Xh	sp|Q6LZC4|WECB_METMP_UDP-N-acetylglucosamine_2-epimerase	14
VOG00050	Xs	sp|P85991|IGLVP_BPSK9_Ig-like_virion_protein	13
VOG01979	Xu	sp|Q5UP97|YL021_MIMIV_Putative_sel1-like_repeat-containing_protein_L21	13
VOG02068	Xu	REFSEQ_hypothetical_protein	13
VOG07654	Xu	REFSEQ_hypothetical_protein	13
VOG09487	Xu	REFSEQ_hypothetical_protein	13
VOG09749	XhXs	sp|P03711|SCAF_LAMBD_Capsid_assembly_protease_C	13
VOG22801	Xh	sp|Q5UPX9|YL233_MIMIV_Putative_zinc_protease_L233	13
VOG00060	Xr	sp|P54992|YSNA_STRPR_Putative_RNA-guided_DNA_endonuclease	12
VOG00403	XhXr	sp|O48500|DUT_BPT5_Deoxyuridine_5'-triphosphate_nucleotidohydrolase	12
VOG15495	Xu	REFSEQ_putative_replication_protein	12
VOG27354	XhXr	sp|Q0VSL7|EFTU_ALCBS_Elongation_factor_Tu	12
VOG00053	XhXpXrXs	sp|P03726|EXLYS_BPT7_Peptidoglycan_transglycosylase_gp16	11
VOG00069	Xu	REFSEQ_lysin_A	11
VOG00377	Xu	REFSEQ_putative_tail_protein	11
VOG00805	Xh	sp|O21902|SSB_BPLSK_SSB_protein	11
VOG01810	Xh	sp|Q5HH12|PUR3_STAAC_Phosphoribosylglycinamide_formyltransferase	11
VOG02489	Xu	REFSEQ_minor_tail_protein	11
VOG02514	Xu	sp|P13303|Y05O_BPT4_Uncharacterized_14.6_kDa_protein_in_mobD-ri_intergenic_region	11
VOG04090	Xr	sp|A4THT0|RS21_YERPP_30S_ribosomal_protein_S21	11
VOG16454	Xh	sp|B8H6D3|TAL_CAUVN_Probable_transaldolase	11
VOG00187	XhXp	sp|P34877|MTSA_LACLC_Type_II_methyltransferase_M1.ScrFI	10
VOG00299	Xu	REFSEQ_hypothetical_protein	10
VOG00311	XhXr	sp|P50621|RIR2_BACSU_Ribonucleoside-diphosphate_reductase_subunit_beta	10
VOG00343	Xu	sp|Q51647|YISX_BURM1_Insertion_element_IS401_uncharacterized_12.4_kDa_protein	10
VOG02382	Xh	sp|O64252|PRXH_BPMD2_Putative_non-heme_haloperoxidase	10
VOG03158	Xh	sp|Q9USU3|FBH1_SCHPO_F-box_DNA_helicase_protein_1	10
VOG03517	Xs	sp|P11282|VP75_SHV21_Probable_membrane_antigen_75	10
VOG07439	Xr	sp|P0CE52|INSH4_ECOLI_Transposase_InsH_for_insertion_sequence_element_IS5F	10
VOG09568	Xh	sp|A2BNV4|NDHI_PROMS_NAD(P)H-quinone_oxidoreductase_subunit_I	10
VOG12650	Xr	sp|P03009|TRA2_ECOLX_Probable_transposase_for_transposon_Tn903	10
VOG12766	Xh	sp|B6JJP8|DEF_AFIC5_Peptide_deformylase	10
VOG18028	Xh	sp|O22007|GTRB_BPSF5_Bactoprenol_glucosyl_transferase	10
VOG21448	XhXs	sp|Q5UQB5|TOP1P_MIMIV_DNA_topoisomerase_1_type_prokaryotic	10
VOG24283	Xh	sp|P07805|DCOR_TRYBB_Ornithine_decarboxylase	10
VOG00027	XhXs	sp|P68692|GLRX1_VACCW_Glutaredoxin-1	9
VOG00081	XhXr	sp|P04530|HELIC_BPT4_DnaB-like_replicative_helicase	9
VOG00094	Xh	sp|Q8QL34|Y335_SIRV1_Uncharacterized_glycosyltransferase_335	9
VOG00680	Xh	sp|Q1RHI6|QUED_RICBR_6-carboxy-5,6,7,8-tetrahydropterin_synthase	9
VOG04369	Xs	sp|P19522|MVP_CGMVW_Movement_protein	9
VOG05286	Xu	REFSEQ_DnaJ-like_chaperonin	9
VOG08823	Xh	sp|P44758|PRX5_HAEIN_Hybrid_peroxiredoxin_hyPrx5	9
VOG10218	Xh	sp|P00965|GLNA3_PHAVU_Glutamine_synthetase_N-1	9
VOG16817	XhXrXs	sp|O57204|RP147_VACCA_DNA-directed_RNA_polymerase_147_kDa_polypeptide	9
VOG25659	Xp	sp|O80300|G4P_BPIF1_Virion_export_protein	9
VOG26142	Xs	sp|P69474|CAPSD_CGMVS_Capsid_protein	9
VOG00325	XhXs	sp|P51772|BPX_BPP2_Baseplate_protein_X	8
VOG00522	XhXs	sp|O57193|NPH2_VACCA_RNA_helicase_NPH-II	8
VOG00804	Xu	sp|Q5UQ73|YL509_MIMIV_Uncharacterized_protein_L509	8
VOG01581	Xu	sp|I6Y9F7|LIPQ_MYCTU_Esterase_LipQ	8
VOG02491	Xh	sp|P15026|ISTB_PSEAI_Insertion_sequence_IS21_putative_ATP-binding_protein	8
VOG03248	Xu	REFSEQ_hypothetical_protein	8
VOG03387	Xh	sp|Q55752|RLPA_SYNY3_Probable_endolytic_peptidoglycan_transglycosylase_RlpA	8
VOG05553	Xu	sp|F4K1R2|HINT3_ARATH_Adenylylsulfatase_HINT3	8
VOG07687	Xh	sp|Q5UQ59|SYR_MIMIV_Arginine--tRNA_ligase	8
VOG09730	Xh	sp|O27580|PUR8_METTH_Adenylosuccinate_lyase	8
VOG13760	Xu	REFSEQ_LemA_family_protein	8
VOG24445	Xh	sp|A4J5D0|GCH1_DESRM_GTP_cyclohydrolase_1	8
VOG00002	Xh	sp|Q5UPJ9|YL122_MIMIV_Putative_ankyrin_repeat_protein_L122	7
VOG00040	XhXr	sp|A8YTF9|KTHY_LACH4_Thymidylate_kinase	7
VOG00186	XhXr	sp|P32270|DDA_BPT4_ATP-dependent_DNA_helicase_dda	7
VOG00294	Xu	sp|P03766|Y290_LAMBD_Uncharacterized_nin_region_protein_ORF290	7
VOG00414	Xu	sp|P10426|YIM2_BPPH1_Uncharacterized_immunity_region_protein_2	7
VOG01134	Xu	REFSEQ_hypothetical_protein	7
VOG01468	XhXr	sp|Q97FQ5|DNLJ2_CLOAB_DNA_ligase_2	7
VOG01844	Xh	sp|Q52118|YMO3_PANSE_Uncharacterized_protein_in_mobD_3'region	7
VOG03105	Xr	sp|Q45618|TRA6_GEOSE_Putative_transposase_for_insertion_sequence_element_IS5376	7
VOG04975	Xu	REFSEQ_trypsin-like_peptidase_domain-containing_protein	7
VOG10680	Xh	sp|Q5UQM3|YR419_MIMIV_Uncharacterized_short-chain_type_dehydrogenase/reductase_R419	7
VOG12466	XhXr	sp|P49633|RL40_ACACA_Ubiquitin-60S_ribosomal_protein_L40	7
VOG16125	XhXpXrXs	sp|P03300|POLG_POL1M_Genome_polyprotein	7
VOG18755	Xh	sp|Q98234|GPX_MCV1_Glutathione_peroxidase	7
VOG25900	Xh	sp|P50360|Y4HP_SINFN_Uncharacterized_protein_y4hP	7
VOG25918	Xh	sp|Q2T9L8|SYMC_BOVIN_Methionine--tRNA_ligase,_cytoplasmic	7
VOG00024	XhXs	sp|O64333|TIPK_BPN15_Tail_tip_assembly_protein_K	6
VOG00049	Xu	REFSEQ_hypothetical_protein	6
VOG00848	XhXr	sp|P16006|DCTD_BPT4_Deoxycytidylate_deaminase	6
VOG00954	Xh	sp|Q16774|KGUA_HUMAN_Guanylate_kinase	6
VOG00967	Xu	sp|P28355|RECJ_SALTY_Single-stranded-DNA-specific_exonuclease_RecJ	6
VOG01173	Xu	sp|Q5UNY6|YR738_MIMIV_Putative_BTB/POZ_domain-containing_protein_R738	6
VOG01572	XhXr	sp|A8H161|CCA_SHEPA_Multifunctional_CCA_protein	6
VOG01835	Xu	REFSEQ_hypothetical_protein	6
VOG03413	XhXr	sp|Q7DF83|DRA2A_DEIRA_ISDra2_transposase_TnpA	6
VOG03786	XhXrXs	sp|Q6RZF8|RP132_RABPU_DNA-directed_RNA_polymerase_132_kDa_polypeptide	6
VOG09280	Xh	sp|Q54KR1|SYCC_DICDI_Cysteine--tRNA_ligase,_cytoplasmic	6
VOG09672	Xh	sp|P04152|UMUC_ECOLI_Protein_UmuC	6
VOG09850	Xu	sp|P39134|PRKA_BACSU_Protein_PrkA	6
VOG12928	Xh	sp|A6Q4Z6|HLDE_NITSB_Bifunctional_protein_HldE	6
VOG15994	Xr	sp|P19775|TRA6_STAAU_Transposase_for_insertion_sequence_element_IS256_in_transposon_Tn4001	6
VOG16171	Xu	REFSEQ_ATP-dependent_Clp_protease	6
VOG17139	Xu	sp|Q5UP23|YR260_MIMIV_DnaJ-like_protein_R260	6
VOG17981	Xh	sp|P0AD64|BLA1_KLEPN_Beta-lactamase_SHV-1	6
VOG24998	Xh	sp|Q0IDE8|PUR9_SYNS3_Bifunctional_purine_biosynthesis_protein_PurH	6
VOG00058	Xh	sp|A1BB44|Y4677_PARDP_PKHD-type_hydroxylase_Pden_4677	5
VOG00062	Xu	sp|P03049|RMNT_BPP22_Regulatory_protein_mnt	5
VOG00168	Xh	sp|P04382|DYR_BPT4_Dihydrofolate_reductase	5
VOG00567	Xh	sp|Q55928|NADM_SYNY3_Bifunctional_NMN_adenylyltransferase/Nudix_hydrolase	5
VOG00834	Xh	sp|Q1GEY7|QUEC_RUEST_7-cyano-7-deazaguanine_synthase	5
VOG01350	Xh	sp|Q8ZNY9|PRP1_SALTY_Serine/threonine-protein_phosphatase_1	5
VOG02425	Xh	sp|Q4JC68|XPD_SULAC_ATP-dependent_DNA_helicase_Saci_0192	5
VOG02444	XhXr	sp|O64301|LOADL_BPR69_Sliding-clamp-loader_large_subunit	5
VOG03212	Xu	REFSEQ_hypothetical_protein	5
VOG03362	Xu	sp|B9F166|LOGL2_ORYSJ_Probable_cytokinin_riboside_5'-monophosphate_phosphoribohydrolase_LOGL2	5
VOG04083	Xu	sp|Q4L7V3|MAZF_STAHJ_Endoribonuclease_MazF	5
VOG04702	Xu	REFSEQ_hypothetical_protein	5
VOG06237	Xu	sp|C0SP91|YYCJ_BACSU_Putative_metallo-hydrolase_YycJ	5
VOG09116	Xh	sp|D0ZXQ1|OMPD_SALT1_Outer_membrane_porin_protein_OmpD	5
VOG13060	Xu	REFSEQ_RelE-like_toxin	5
VOG13190	Xh	sp|P16396|SUBE_BACSU_Minor_extracellular_protease_Epr	5
VOG13918	Xh	sp|P70918|HSPB_BRADU_Small_heat_shock_protein_HspB	5
VOG18786	Xh	sp|Q5UQK3|YR405_MIMIV_Putative_RNA_methyltransferase_R405	5
VOG19528	Xu	REFSEQ_hypothetical_protein	5
VOG23977	Xh	sp|Q7V0C7|PUR7_PROMP_Phosphoribosylaminoimidazole-succinocarboxamide_synthase	5
VOG24034	Xu	REFSEQ_putative_xanthine-guanine_phosphoribosyltransferase	5
VOG24622	Xh	sp|Q93W20|NIFU2_ARATH_NifU-like_protein_2,_chloroplastic	5
VOG25036	Xh	sp|P07839|FER_CHLRE_Ferredoxin,_chloroplastic	5
VOG27136	Xu	sp|Q5UQT7|RNC_MIMIV_Probable_ribonuclease_3	5
VOG00003	Xr	sp|O22001|VXIS_BPMD2_Excisionase	4
VOG00013	XpXs	sp|P07067|FIB37_BPT2_Long_tail_fiber_protein_p37	4
VOG00057	Xh	sp|P07075|NRDG_BPT4_Anaerobic_ribonucleoside-triphosphate_reductase-activating_protein	4
VOG00086	Xu	REFSEQ_hypothetical_protein	4
VOG00185	Xu	REFSEQ_lytic_transglycosylase_domain-containing_protein	4
VOG00275	Xu	sp|O34449|YOQD_BACSU_SPbeta_prophage-derived_putative_antirepressor_protein_YoqD	4
VOG00408	Xh	sp|B2J384|SYK_NOSP7_Lysine--tRNA_ligase	4
VOG00450	Xu	REFSEQ_glycosyltransferase	4
VOG00577	Xu	REFSEQ_hypothetical_protein	4
VOG00606	XhXp	sp|P14243|MTC9_CITFR_Type_II_methyltransferase_M.Cfr9I	4
VOG00831	Xu	sp|P20536|UNG_VACCC_Uracil-DNA_glycosylase	4
VOG00832	Xh	sp|A0KFE0|RIMK_AERHH_Probable_alpha-L-glutamate_ligase	4
VOG00889	Xr	sp|A7MT92|RDGC_VIBCB_Recombination-associated_protein_RdgC	4
VOG01324	Xp	sp|P03034|RPC1_LAMBD_Repressor_protein_cI	4
VOG01413	XhXr	sp|P69924|RIR2_ECOLI_Ribonucleoside-diphosphate_reductase_1_subunit_beta	4
VOG01985	Xu	REFSEQ_minor_tail_protein	4
VOG02140	Xh	sp|A5IIZ4|QUEF_THEP1_NADPH-dependent_7-cyano-7-deazaguanine_reductase	4
VOG02319	Xh	sp|Q9I4P4|FLGJ_PSEAE_Peptidoglycan_hydrolase_FlgJ	4
VOG02566	Xu	sp|A0A0H3CCP8|SOCA_CAUVN_Antitoxin_SocA	4
VOG02696	Xu	REFSEQ_hypothetical_protein	4
VOG02834	Xr	sp|C4K832|CSRA_HAMD5_Translational_regulator_CsrA	4
VOG03328	Xh	sp|P37747|GLF_ECOLI_UDP-galactopyranose_mutase	4
VOG03876	Xh	sp|Q7A225|HIGB_PROVU_Endoribonuclease_HigB	4
VOG09780	Xh	sp|A2BJ90|QUEE_HYPBU_7-carboxy-7-deazaguanine_synthase	4
VOG10164	Xu	sp|A6TCM7|SSRP_KLEP7_SsrA-binding_protein	4
VOG10849	Xu	REFSEQ_gp251	4
VOG12347	Xu	REFSEQ_type_1_restriction_enzyme	4
VOG14570	Xu	REFSEQ_BrnA_antitoxin_family_protein	4
VOG14653	Xh	sp|Q5UQ88|UBC3_MIMIV_Probable_ubiquitin-conjugating_enzyme_E2_R521	4
VOG14874	Xu	REFSEQ_hypothetical_protein	4
VOG16902	Xh	sp|P29686|G6PD_SYNE7_Glucose-6-phosphate_1-dehydrogenase	4
VOG17613	Xh	sp|P08200|IDH_ECOLI_Isocitrate_dehydrogenase_[NADP]	4
VOG19492	XhXr	sp|O67125|DPO3A_AQUAE_DNA_polymerase_III_subunit_alpha	4
VOG19690	Xh	sp|O12933|SODC_NPVOP_Putative_superoxide_dismutase_[Cu-Zn]	4
VOG20690	Xh	sp|Q47334|KPSF5_ECOLX_Arabinose_5-phosphate_isomerase_KpsF	4
VOG25815	Xh	sp|Q7MCN7|SYY1_VIBVY_Tyrosine--tRNA_ligase_1	4
VOG26312	Xh	sp|O07431|CAMT_MYCTU_Catechol_O-methyltransferase	4
VOG27830	Xu	sp|O32163|SUFU_BACSU_Zinc-dependent_sulfurtransferase_SufU	4
VOG00020	XhXr	sp|P04520|PRIM_BPT4_DNA_primase	3
VOG00085	Xu	REFSEQ_hypothetical_protein	3
VOG00091	Xh	sp|P21542|CARE_STRTH_4''-mycarosyl_isovaleryl-CoA_transferase	3
VOG00101	Xr	sp|P00471|TYSY_BPT4_Thymidylate_synthase	3
VOG00102	XhXpXr	sp|P12427|DMA_BPT2_DNA_adenine_methylase	3
VOG00125	Xu	REFSEQ_esterase	3
VOG00133	Xh	sp|P34081|HMUI_BPSP1_DNA_endonuclease_I-HmuI	3
VOG00182	Xu	sp|P13309|Y06D_BPT4_Uncharacterized_17.5_kDa_protein_in_tk-vs_intergenic_region	3
VOG00314	XhXr	sp|P03763|TARGB_BPMU_ATP-dependent_target_DNA_activator_B	3
VOG00329	Xu	REFSEQ_LexA_family_transcriptional_regulator	3
VOG00439	XhXr	sp|A6WWI2|CCRM_BRUA4_DNA_methyltransferase_CcrM	3
VOG00479	XhXpXs	sp|P0DOQ6|DUSP_VARV_Dual_specificity_protein_phosphatase_H1	3
VOG00594	XhXr	sp|Q05259|THYX_BPML5_Probable_flavin-dependent_thymidylate_synthase	3
VOG00624	XhXr	sp|P00573|RPOL_BPT7_T7_RNA_polymerase	3
VOG00669	Xu	sp|P20222|F93_SSV1_Protein_F-93	3
VOG00830	Xu	sp|B8HPS9|RNH_CYAP4_Ribonuclease_H	3
VOG00918	Xh	sp|O87331|RELA_CORGL_GTP_pyrophosphokinase	3
VOG00931	Xu	sp|Q65JA6|NRDI_BACLD_Protein_NrdI	3
VOG00939	Xu	REFSEQ_glycosyltransferase	3
VOG01057	Xh	sp|A4XIX0|HSLU_CALS8_ATP-dependent_protease_ATPase_subunit_HslU	3
VOG01248	Xu	REFSEQ_LysM_peptidoglycan-binding_domain-containing_protein	3
VOG01315	Xu	REFSEQ_mannosyl-glycoprotein_endo-beta-N-acetylglucosaminidase	3
VOG01330	Xu	sp|Q5UNY4|YL728_MIMIV_Uncharacterized_protein_L728	3
VOG01519	Xu	REFSEQ_lysin_A	3
VOG01560	Xh	sp|F8SJR0|PHUZ_BPPA3_Phage_tubulin-like_protein	3
VOG02831	Xu	REFSEQ_hypothetical_protein	3
VOG02903	Xh	sp|A8EVV4|CMOA_ALIB4_Carboxy-S-adenosyl-L-methionine_synthase	3
VOG02911	Xh	sp|P13316|GRCA_BPT4_Autonomous_glycyl_radical_cofactor	3
VOG03047	Xu	REFSEQ_FtsK/SpoIIIE_protein	3
VOG03137	Xh	sp|B0S1S2|NADE_FINM2_NH(3)-dependent_NAD(+)_synthetase	3
VOG03167	Xh	sp|P0AG11|UMUD_ECOLI_Protein_UmuD	3
VOG03187	Xu	REFSEQ_MBL_fold_metallo-hydrolase	3
VOG03195	Xu	REFSEQ_hypothetical_protein	3
VOG03890	Xu	sp|Q9K0V1|Y459_NEIMB_Uncharacterized_protein_NMB0459	3
VOG04571	XpXs	sp|P27255|CAPSD_PYMVV_Capsid_protein	3
VOG04699	Xu	REFSEQ_hypothetical_protein	3
VOG07048	Xu	REFSEQ_hypothetical_protein	3
VOG07102	Xu	REFSEQ_reverse_transcriptase_family_protein	3
VOG07473	Xh	sp|P45610|TONB_KLEPN_Protein_TonB	3
VOG08542	Xh	sp|Q3S8M4|ELOV4_MACMU_Elongation_of_very_long_chain_fatty_acids_protein_4	3
VOG09188	Xu	REFSEQ_hypothetical_protein	3
VOG10422	XhXr	sp|A6TE46|TSAD_KLEP7_tRNA_N6-adenosine_threonylcarbamoyltransferase	3
VOG11197	Xu	REFSEQ_ferric_uptake_regulator_family_protein	3
VOG11730	Xu	REFSEQ_type_II_toxin-antitoxin_system_HigB_family_toxin	3
VOG13951	Xh	sp|P0AGC9|QACE_ECOLX_Quaternary_ammonium_compound-resistance_protein_QacE	3
VOG14403	XhXpXs	sp|Q66790|POLG_EC16H_Genome_polyprotein_(Fragment)	3
VOG15051	Xu	REFSEQ_JmjC_domain_protein	3
VOG16793	Xh	sp|O31916|YOQW_BACSU_Abasic_site_processing_protein_YoqW	3
VOG20218	Xu	REFSEQ_putative_peptidase	3
VOG22858	Xh	sp|A0A0H3JNB0|TARP_STAAN_Poly(ribitol-phosphate)_beta-N-acetylglucosaminyltransferase_TarP	3
VOG23073	Xu	sp|P44190|Y1419_HAEIN_Uncharacterized_protein_HI_1419	3
VOG23164	Xu	sp|A6V9R6|NDPA_PSEA7_Nucleoid-associated_protein_PSPA7_4451	3
VOG23745	Xu	sp|A9VTN6|Y466_BACMK_UPF0229_protein_BcerKBAB4_0466	3
VOG24277	XhXs	sp|Q5UQ90|YL532_MIMIV_Cytochrome_P450-like_protein_L532	3
VOG24429	Xu	sp|P60108|TELL_STAAN_TelA-like_protein_SA1238	3
VOG27200	Xu	REFSEQ_putative_amidotransferase	3
VOG00014	Xu	sp|P13004|YLYS_BPPHV_Uncharacterized_protein_near_lysin_gene_(Fragment)	2
VOG00054	Xu	REFSEQ_hypothetical_protein	2
VOG00126	XhXr	sp|P00970|DNLI_BPT4_DNA_ligase	2
VOG00166	Xh	sp|O63852|MSHM_SARGL_Mitochondrial_DNA_mismatch_repair_protein_mutS_homolog	2
VOG00171	Xh	sp|P22611|VMT8_MYXVL_Kelch_repeat_protein_M-T8	2
VOG00228	Xh	sp|P32277|RLIG2_BPT4_RNA_ligase_2	2
VOG00233	Xu	sp|P15032|RECE_ECOLI_Exodeoxyribonuclease_8	2
VOG00254	Xh	sp|Q6QGD3|ENDO1_BPT5_Putative_endonuclease	2
VOG00263	Xr	sp|P20313|SSB_BPT3_Single-stranded_DNA-binding_protein	2
VOG00562	Xu	REFSEQ_hypothetical_protein	2
VOG00625	Xu	REFSEQ_hypothetical_protein	2
VOG00626	Xh	sp|Q7N1I2|HICA1_PHOLL_Probable_mRNA_interferase_HicA_1	2
VOG00647	Xu	REFSEQ_hypothetical_protein	2
VOG00651	XhXpXrXs	sp|P27380|EXLYS_BPPRD_Transglycosylase	2
VOG00862	Xu	REFSEQ_DNA_polymerase_I	2
VOG00969	Xu	REFSEQ_radical_SAM_protein	2
VOG01175	Xu	REFSEQ_AIPR_family_protein	2
VOG01339	Xu	REFSEQ_DNA-protecting_protein_DprA	2
VOG01403	Xu	REFSEQ_DUF882_domain-containing_protein	2
VOG01427	XhXr	sp|P13300|KITH_BPT4_Thymidine_kinase	2
VOG01534	Xu	REFSEQ_hypothetical_protein	2
VOG01763	Xs	sp|P27390|VP34_BPPRD_Protein_P34	2
VOG01802	Xu	sp|P51716|YO14_BPHC1_Uncharacterized_14.9_kDa_protein_in_rep-hol_intergenic_region	2
VOG01860	Xu	REFSEQ_hypothetical_protein	2
VOG02014	Xu	REFSEQ_hypothetical_protein	2
VOG02167	XhXpXrXs	sp|Q6WHG9|NEEDL_BPKVM_Protein_Gp5	2
VOG02176	Xu	REFSEQ_diversity-generating_retroelement_protein_Avd	2
VOG02239	Xu	REFSEQ_hypothetical_protein	2
VOG02340	Xu	REFSEQ_3'-5'_exonuclease_pol-B	2
VOG02362	Xu	sp|Q01434|Y00D_BPT4_Uncharacterized_5.1_kDa_protein_in_Gp39-comCA_intergenic_region	2
VOG02364	Xr	sp|P03698|VBET_LAMBD_Recombination_protein_bet	2
VOG02377	Xu	REFSEQ_restriction_endonuclease-like	2
VOG02547	Xu	sp|Q82UI9|3PASE_NITEU_Inorganic_triphosphatase	2
VOG02619	Xh	sp|D4GST8|6PGD_HALVD_6-phosphogluconate_dehydrogenase,_NAD(+)-dependent,_decarboxylating	2
VOG02626	Xu	REFSEQ_helix-turn-helix_DNA-binding_protein	2
VOG02824	Xu	REFSEQ_hypothetical_protein	2
VOG02836	Xh	sp|P19891|ASNS_CRIGR_Asparagine_synthetase_[glutamine-hydrolyzing]	2
VOG02966	Xu	REFSEQ_PIG-L_family_deacetylase	2
VOG03037	Xu	REFSEQ_hypothetical_protein	2
VOG03107	Xr	sp|P03660|REP_BPIKE_Replication-associated_protein_G2P	2
VOG03179	Xu	REFSEQ_hypothetical_protein	2
VOG03445	XhXs	sp|B0FIH3|CAPSD_BPE32_Major_capsid_protein	2
VOG03782	XhXs	sp|Q5UPL2|YR135_MIMIV_Putative_GMC-type_oxidoreductase_R135	2
VOG03924	Xp	sp|P18378|K3_VACCW_Protein_K3	2
VOG03965	Xu	sp|P63203|GADW_SHIFL_HTH-type_transcriptional_regulator_GadW	2
VOG04639	Xs	sp|P22535|CAPSD_BPPRD_Major_capsid_protein_P3	2
VOG05550	Xu	REFSEQ_FtsK-like_DNA_translocase	2
VOG06963	XhXs	sp|Q5UQK1|YR407_MIMIV_Putative_RNA_methyltransferase_R407	2
VOG08713	Xu	REFSEQ_hypothetical_protein	2
VOG09598	XhXpXrXs	sp|P19711|POLG_BVDVN_Genome_polyprotein	2
VOG10826	Xu	REFSEQ_hypothetical_protein	2
VOG13053	Xu	REFSEQ_sigma_54_modulation_protein/ribosomal_protein_S30EA	2
VOG13306	Xs	sp|Q5UPU7|YL264_MIMIV_Uncharacterized_WD_repeat-containing_protein_L264	2
VOG14550	Xu	REFSEQ_structural_protein	2
VOG15028	Xu	sp|Q5UNX4|YR726_MIMIV_Uncharacterized_protein_R726	2
VOG15078	Xh	sp|P94063|HAL3B_ARATH_Probable_phosphopantothenoylcysteine_decarboxylase	2
VOG17391	XhXrXs	sp|P11124|RDRP_BPPH6_RNA-directed_RNA_polymerase	2
VOG17469	Xh	sp|P28903|NRDD_ECOLI_Anaerobic_ribonucleoside-triphosphate_reductase	2
VOG18477	Xu	REFSEQ_DNA/RNA_endonuclease_G	2
VOG18521	Xh	sp|Q5UR02|CHLE_MIMIV_Probable_cholinesterase	2
VOG18585	XhXp	sp|P08764|T3RE_BPP1_Type_III_restriction-modification_enzyme_EcoPI_Res_subunit	2
VOG19033	Xu	REFSEQ_DNA_replication_initiation_protein	2
VOG19330	Xr	sp|P17161|HPF_KLEOX_Ribosome_hibernation_promoting_factor	2
VOG20642	Xu	REFSEQ_hypothetical_protein	2
VOG20843	Xu	REFSEQ_putative_DNA-directed_RNA_polymerase_beta_subunit	2
VOG20911	Xu	REFSEQ_class_I_SAM-dependent_methyltransferase	2
VOG21271	Xu	REFSEQ_uridine_kinase	2
VOG21705	Xh	sp|A4N8V8|HPF_HAEI3_Putative_metal_ABC_transporter_substrate-binding_protein_Hpf	2
VOG21963	Xu	REFSEQ_chromosome_replication_initiation_protein_DnaA	2
VOG22347	Xs	sp|Q5UNX8|YR722_MIMIV_Uncharacterized_protein_R722	2
VOG22442	Xu	REFSEQ_reverse_transcriptase/maturase_family_protein	2
VOG22495	Xu	REFSEQ_hypothetical_protein	2
VOG23024	Xh	sp|Q5UP06|YR756_MIMIV_Uncharacterized_protein_R756	2
VOG24796	Xu	sp|P14322|YI90_MYCPC_Insertion_element_IS900_uncharacterized_42_kDa_protein	2
VOG25061	XhXr	sp|Q02964|POL_CAMVE_Enzymatic_polyprotein	2
VOG26572	Xu	REFSEQ_SpoVR	2
VOG26983	Xu	REFSEQ_baseplate_hub_subunit_and_tail_lysozyme	2
VOG27809	Xh	sp|Q7VIN2|NPD_HELHP_NAD-dependent_protein_deacylase	2
VOG00004	Xu	sp|P03795|Y28_BPT7_Protein_2.8	1
VOG00005	Xu	REFSEQ_hypothetical_protein	1
VOG00018	Xu	sp|O64206|VG13_BPMD2_Gene_13_protein	1
VOG00025	Xu	sp|P14107|Y8K6_BPP22_Uncharacterized_8.6_kDa_protein_in_ral-gp17_intergenic_region	1
VOG00029	Xu	REFSEQ_hypothetical_protein	1
VOG00035	Xu	REFSEQ_hypothetical_protein	1
VOG00037	Xu	sp|P14108|Y7K8_BPP22_Uncharacterized_7.8_kDa_protein_in_ral-gp17_intergenic_region	1
VOG00055	XhXr	sp|P03690|VR2A_BPT4_Protein_rIIA	1
VOG00075	XhXr	sp|P25479|VPP_BPP2_Terminase,_ATPase_subunit	1
VOG00080	Xh	sp|Q7Y4Y9|DNMK_BPR69_Deoxynucleotide_monophosphate_kinase	1
VOG00083	Xu	REFSEQ_hypothetical_protein	1
VOG00099	Xu	REFSEQ_hypothetical_protein	1
VOG00113	Xu	REFSEQ_hypothetical_protein	1
VOG00121	Xu	REFSEQ_hypothetical_protein	1
VOG00136	Xu	sp|P03798|Y53_BPT7_Protein_5.3	1
VOG00148	Xu	sp|P20217|E51_SSV1_Uncharacterized_protein_E-51	1
VOG00150	XhXs	sp|Q6QGE9|BPPB3_BPT5_Baseplate_hub_protein_pb3	1
VOG00175	Xu	sp|P39251|Y16Q_BPT4_Uncharacterized_7.5_kDa_protein_in_denB-rIIB_intergenic_region	1
VOG00194	Xu	REFSEQ_hypothetical_protein	1
VOG00199	XpXs	sp|Q6XQB2|FIBER_BPT1_Probable_tail_fiber_protein	1
VOG00212	Xu	REFSEQ_hypothetical_protein	1
VOG00223	XhXr	sp|P03707|TERS_LAMBD_Terminase_small_subunit	1
VOG00235	Xu	REFSEQ_hypothetical_protein	1
VOG00260	Xu	REFSEQ_virulence-associated_E_family_protein	1
VOG00307	Xu	REFSEQ_hypothetical_protein	1
VOG00309	Xu	sp|Q6GZN1|094L_FRG3G_Uncharacterized_protein_094L	1
VOG00323	XhXs	sp|P85500|CAPSD_BPPAJ_Capsid_polyprotein	1
VOG00330	XhXs	sp|O64325|COMPL_BPN15_Tail_completion_protein	1
VOG00334	Xu	REFSEQ_hypothetical_protein	1
VOG00339	Xu	REFSEQ_hypothetical_protein	1
VOG00371	Xu	sp|Q60363|PTH_METJA_Peptidyl-tRNA_hydrolase	1
VOG00373	Xu	REFSEQ_hypothetical_protein	1
VOG00374	Xs	sp|P85503|STRU3_BPPAJ_Structural_protein_3	1
VOG00395	Xs	sp|O64210|CAPSD_BPMD2_Probable_major_capsid_protein_gp17	1
VOG00422	Xh	sp|Q6QGH9|OBP_BPT5_Putative_replication_origin_binding_protein	1
VOG00445	XhXr	sp|P03691|VR2B_BPT4_Protein_rIIB	1
VOG00454	Xh	sp|C5BLP4|Y2553_TERTT_PKHD-type_hydroxylase_TERTU_2553	1
VOG00468	Xu	REFSEQ_putative_acetyltransferase	1
VOG00472	Xu	REFSEQ_virion_structural_protein	1
VOG00498	Xu	REFSEQ_hypothetical_protein	1
VOG00542	Xh	sp|P07072|TEV2_BPT4_Intron-associated_endonuclease_2	1
VOG00543	Xh	sp|Q58909|Y1514_METJA_Putative_gamma-glutamylcyclotransferase_MJ1514	1
VOG00581	Xu	sp|P32275|Y12F_BPT4_Uncharacterized_32.4_kDa_protein_in_Gp30-rIII_intergenic_region	1
VOG00582	Xu	sp|P21316|YR7B_ECOLX_Putative_uncharacterized_protein_ORFB_in_retron_EC67	1
VOG00584	Xu	REFSEQ_hypothetical_protein	1
VOG00587	Xu	sp|G3FFN4|DATPH_BPVC8_dATP_triphosphohydrolase	1
VOG00593	Xr	sp|Q9MCN8|RUSA_BPHK7_Crossover_junction_endodeoxyribonuclease_rusA	1
VOG00601	Xu	REFSEQ_DNA_primase	1
VOG00605	Xu	REFSEQ_hypothetical_protein	1
VOG00612	Xu	REFSEQ_hypothetical_protein	1
VOG00614	Xs	sp|P85225|VPN1_BPPHE_Putative_tail_sheath_protein	1
VOG00618	Xu	sp|P07074|MOBC_BPT4_Probable_mobile_endonuclease_C	1
VOG00750	Xu	REFSEQ_hypothetical_protein	1
VOG00796	Xp	sp|P07059|END2_BPT4_Endonuclease_II	1
VOG00817	XhXpXs	sp|P13559|ENLYS_BPPRD_Endolysin	1
VOG00821	Xh	sp|B6UL32|SAV_BPLP2_SaV_protein	1
VOG00846	Xu	REFSEQ_DUF1833_family_protein	1
VOG00853	Xu	sp|P44225|VG29_HAEIN_Mu-like_prophage_FluMu_protein_gp29	1
VOG00860	Xu	REFSEQ_hypothetical_protein	1
VOG00865	Xu	sp|P13314|Y06G_BPT4_Uncharacterized_10.2_kDa_protein_in_regB-denV_intergenic_region	1
VOG00868	Xp	sp|P04521|EXO1_BPT4_Exonuclease_subunit_1	1
VOG00877	Xu	REFSEQ_HNH_endonuclease	1
VOG00901	Xu	REFSEQ_hypothetical_protein	1
VOG00928	Xu	REFSEQ_ParB-like_nuclease_domain_protein	1
VOG00965	Xu	sp|I7H0H9|ORF14_BPKHP_Major_structural_protein_ORF14	1
VOG00997	Xu	REFSEQ_hypothetical_protein	1
VOG01008	XhXs	sp|Q01267|PRO_BPMU_Protease_I	1
VOG01020	XhXp	sp|P10307|HOLIN_BPT3_Holin	1
VOG01023	Xu	REFSEQ_hypothetical_protein	1
VOG01050	Xu	REFSEQ_hypothetical_protein	1
VOG01176	Xu	REFSEQ_DUF2190_family_protein	1
VOG01255	XhXp	sp|O80288|ENLYS_BPPS3_SAR-endolysin	1
VOG01299	Xu	REFSEQ_hypothetical_protein	1
VOG01301	Xu	REFSEQ_hypothetical_protein	1
VOG01312	Xu	REFSEQ_Rz1	1
VOG01334	Xu	sp|P44183|Y1409_HAEIN_Uncharacterized_protein_HI_1409	1
VOG01355	Xu	REFSEQ_hypothetical_protein	1
VOG01367	Xu	REFSEQ_hypothetical_protein	1
VOG01381	Xu	sp|O31907|YORG_BACSU_SPbeta_prophage-derived_uncharacterized_protein_YorG	1
VOG01387	XhXs	sp|P25477|CAPSD_BPP2_Capsid_proteins	1
VOG01431	Xu	REFSEQ_hypothetical_protein	1
VOG01457	Xh	sp|C7IZ16|GNA2_ORYSJ_Probable_glucosamine_6-phosphate_N-acetyltransferase_2	1
VOG01465	Xu	REFSEQ_helix-turn-helix_domain-containing_protein	1
VOG01516	Xu	REFSEQ_hypothetical_protein	1
VOG01517	Xh	sp|Q7V558|SPEH_PROMM_S-adenosylmethionine_decarboxylase_proenzyme	1
VOG01578	Xr	sp|Q74LQ9|NTD_LACJO_Nucleoside_deoxyribosyltransferase	1
VOG01602	Xu	REFSEQ_hypothetical_protein	1
VOG01606	Xh	sp|P11904|PARM_ECOLX_Plasmid_segregation_protein_ParM	1
VOG01619	Xs	sp|A0A0U5AF03|CAPSD_BPK22_Major_capsid_protein	1
VOG01639	Xu	sp|P41063|TUM_BP186_SOS_operon_TUM_protein	1
VOG01684	XhXr	sp|Q06259|DOC_BPP1_Protein_kinase_doc	1
VOG01686	XpXrXs	sp|Q6XQC4|TMP_BPT1_Tape_measure_protein	1
VOG01732	Xu	REFSEQ_double_zinc_ribbon_protein	1
VOG01768	Xu	REFSEQ_BppU_family_baseplate_upper_protein	1
VOG01780	Xu	REFSEQ_peptidoglycan_DD-metalloendopeptidase_family_protein	1
VOG01820	Xu	REFSEQ_hypothetical_protein	1
VOG01821	Xu	REFSEQ_hypothetical_protein	1
VOG01854	Xu	REFSEQ_hypothetical_protein	1
VOG01919	Xu	REFSEQ_hypothetical_protein	1
VOG01947	Xu	REFSEQ_hypothetical_protein	1
VOG01965	Xs	sp|A7U6E7|MCP_CEV01_Major_capsid_protein	1
VOG01970	Xh	sp|Q5UQW4|YL373_MIMIV_Uncharacterized_glycosyltransferase_L373	1
VOG01984	XhXrXs	sp|Q7T6Y4|DPOLX_MIMIV_Probable_DNA_polymerase_family_X	1
VOG02002	Xh	sp|P37619|QPTR_ECOLI_Queuosine_precursor_transporter	1
VOG02166	Xu	REFSEQ_hypothetical_protein	1
VOG02318	Xu	sp|O64262|VG69_BPMD2_Gene_69_protein	1
VOG02328	Xu	sp|P13323|Y07C_BPT4_Uncharacterized_16.0_kDa_protein_in_segB-ipI_intergenic_region	1
VOG02390	Xh	sp|P08986|BIMM_BPT4_Immunity_protein	1
VOG02397	Xu	sp|P9WJ72|EXRBN_MYCTO_3'-5'_exoribonuclease_MT2234.1	1
VOG02399	Xu	REFSEQ_hypothetical_protein	1
VOG02504	XhXrXs	sp|O64312|TAPFS_BPP2_Tail_assembly_protein_E'	1
VOG02583	Xu	REFSEQ_hypothetical_protein	1
VOG02639	XrXs	sp|P19727|CAPSB_BPT7_Minor_capsid_protein	1
VOG02647	XhXpXrXs	sp|A0MZE1|PORTL_BPN4_Probable_portal_protein	1
VOG02658	Xu	REFSEQ_hypothetical_protein	1
VOG02682	Xu	REFSEQ_hypothetical_protein	1
VOG02695	Xu	REFSEQ_hypothetical_protein	1
VOG02864	Xh	sp|Q55842|PURS_SYNY3_Phosphoribosylformylglycinamidine_synthase_subunit_PurS	1
VOG02901	Xu	REFSEQ_possible_virion_structural_protein	1
VOG02985	Xu	REFSEQ_glycosyltransferase	1
VOG02992	Xu	REFSEQ_hypothetical_protein	1
VOG03176	Xu	REFSEQ_DUF2335_domain-containing_protein	1
VOG03426	Xu	REFSEQ_hypothetical_protein	1
VOG03459	Xu	REFSEQ_DNA_polymerase	1
VOG03598	XhXr	sp|O67125|DPO3A_AQUAE_DNA_polymerase_III_subunit_alpha	1
VOG03609	Xu	REFSEQ_hypothetical_protein	1
VOG03674	Xu	REFSEQ_hypothetical_protein	1
VOG03764	Xh	sp|P41469|CMTR_NPVAC_Cap-specific_mRNA_(nucleoside-2'-O-)-methyltransferase	1
VOG03769	Xh	sp|Q5UQP2|YL446_MIMIV_Uncharacterized_protein_L446	1
VOG03847	Xu	REFSEQ_hypothetical_protein	1
VOG03884	Xu	REFSEQ_hypothetical_protein	1
VOG04002	Xu	REFSEQ_hypothetical_protein	1
VOG04057	Xu	REFSEQ_hypothetical_protein	1
VOG04169	Xh	sp|P39695|COMEC_BACSU_ComE_operon_protein_3	1
VOG04374	Xu	REFSEQ_hypothetical_protein	1
VOG04408	Xh	sp|Q70IY1|TOBZ_STRSD_nebramycin_5'_synthase	1
VOG04456	XhXpXs	sp|P08490|POLG_ECHO9_Genome_polyprotein_(Fragment)	1
VOG04507	Xu	REFSEQ_hypothetical_protein	1
VOG04625	Xs	sp|Q3V4Q1|Y618_ATV_Structural_protein_ORF618	1
VOG04920	Xu	REFSEQ_hypothetical_protein	1
VOG04976	Xu	REFSEQ_hypothetical_protein	1
VOG05279	Xu	REFSEQ_hypothetical_protein	1
VOG05426	Xu	REFSEQ_thiamine_biosynthesis_protein_ThiF	1
VOG05431	Xu	REFSEQ_type_II_toxin-antitoxin_system_RelE/ParE_family_toxin	1
VOG06340	Xh	sp|Q4JC00|HELS_SULAC_ATP-dependent_DNA_helicase_Hel308	1
VOG06367	Xu	sp|Q2JT26|CPXT2_SYNJA_Chromophore_lyase_CpcT/CpeT_2	1
VOG06442	XhXr	sp|P27189|TRAC4_ECOLX_DNA_primase_TraC	1
VOG06514	Xh	sp|A2RK47|BMPA_LACLM_ABC_transporter_nucleoside-binding_protein_BmpA	1
VOG06541	Xu	sp|Q05219|VG13_BPML5_Gene_13_protein	1
VOG06878	Xu	REFSEQ_hypothetical_protein	1
VOG06898	Xh	sp|O62829|PPM1A_BOVIN_Protein_phosphatase_1A	1
VOG06931	Xu	REFSEQ_hypothetical_protein	1
VOG06973	Xu	REFSEQ_hypothetical_protein	1
VOG07229	XhXp	sp|Q01043|CGH2_SHV21_Cyclin_homolog	1
VOG07402	Xr	sp|P03695|SSB_BPT4_Single-stranded_DNA-binding_protein	1
VOG07436	Xu	REFSEQ_hypothetical_protein	1
VOG07638	Xu	REFSEQ_hypothetical_protein	1
VOG07669	Xh	sp|A0R7G6|INO1_MYCS2_Inositol-3-phosphate_synthase	1
VOG07748	Xu	REFSEQ_hypothetical_protein	1
VOG08235	Xu	sp|P13520|VOLD_BPP2_Overcoming_lysogenization_defect_protein	1
VOG08316	Xh	sp|Q5UNY2|CFXQ_MIMIV_Putative_cfxQ-like_protein_R730	1
VOG08927	XhXrXs	sp|P11125|P4_BPPH6_Packaging_enzyme_P4	1
VOG09014	Xu	REFSEQ_methyltransferase_domain-containing_protein	1
VOG09062	Xu	REFSEQ_hypothetical_protein	1
VOG09135	Xh	sp|O09053|WRN_MOUSE_Werner_syndrome_ATP-dependent_helicase_homolog	1
VOG09227	Xu	REFSEQ_DUF4468_domain-containing_protein	1
VOG09307	Xu	REFSEQ_hypothetical_protein	1
VOG09478	Xu	sp|P57017|Y6K4_BPP22_Uncharacterized_6.4_kDa_protein_in_sieA-mnt_intergenic_region	1
VOG09527	Xh	sp|P07254|CHIA_SERMA_Chitinase_A	1
VOG09574	Xu	REFSEQ_hypothetical_protein	1
VOG09670	Xu	REFSEQ_hypothetical_protein	1
VOG09688	Xu	REFSEQ_hypothetical_protein	1
VOG09836	Xu	REFSEQ_phosphatase_PAP2_family_protein	1
VOG09947	Xh	sp|Q52118|YMO3_PANSE_Uncharacterized_protein_in_mobD_3'region	1
VOG10450	Xh	sp|A0ALF8|Y2422_LISW6_Nucleotide-binding_protein_lwe2422	1
VOG11040	Xu	REFSEQ_scaffolding_protein	1
VOG11147	Xu	sp|P15075|HDNUC_BPT4_Head_completion_nuclease	1
VOG11447	Xu	REFSEQ_hypothetical_protein	1
VOG11710	Xs	sp|Q5UP71|PPIL_MIMIV_Structural_PPIase-like_protein_L605	1
VOG11750	Xu	REFSEQ_DUF3644_domain-containing_protein	1
VOG12312	Xu	REFSEQ_hypothetical_protein	1
VOG12551	Xu	REFSEQ_gp112	1
VOG12715	Xu	REFSEQ_gp98	1
VOG12868	Xu	REFSEQ_hypothetical_protein	1
VOG13155	Xh	sp|B0G107|SAMH1_DICDI_Deoxynucleoside_triphosphate_triphosphohydrolase_SAMHD1_homolog	1
VOG13292	Xu	REFSEQ_hypothetical_protein	1
VOG13571	Xu	REFSEQ_hypothetical_phage_protain_(possible_glycine_amidinotransferase)	1
VOG13782	Xh	sp|O07003|LEVB_BACSU_Levanbiose-producing_levanase	1
VOG13821	Xh	sp|P58777|CAT_KLESP_Chloramphenicol_acetyltransferase	1
VOG13853	Xr	sp|P59843|INSB_HAEDU_Insertion_element_IS1_protein_InsB	1
VOG13887	Xh	sp|E8XH70|LPP1_SALT4_Major_outer_membrane_lipoprotein_Lpp_1	1
VOG14032	Xh	sp|P50359|Y4HO_SINFN_Uncharacterized_protein_y4hO	1
VOG14040	Xu	REFSEQ_hypothetical_protein	1
VOG14155	Xu	REFSEQ_hypothetical_protein	1
VOG14218	Xu	REFSEQ_hypothetical_protein	1
VOG14253	XpXrXs	sp|P27389|VP18_BPPRD_Protein_P18	1
VOG14409	Xu	REFSEQ_LytTR_family_transcriptional_regulator	1
VOG15073	Xp	sp|D4ZX34|T2AP_ARTPN_Type_II_restriction_enzyme_AplI	1
VOG15313	Xh	sp|O88623|UBP2_MOUSE_Ubiquitin_carboxyl-terminal_hydrolase_2	1
VOG15412	Xu	REFSEQ_hypothetical_protein	1
VOG15422	XhXp	sp|P00474|MTPS_PROST_Type_II_methyltransferase_M.PstI	1
VOG15433	Xu	REFSEQ_methyltransferase	1
VOG15539	Xu	sp|P03754|EA59_LAMBD_Protein_ea59	1
VOG15758	Xu	REFSEQ_G-I-Y_Y-I-G_endonuclease	1
VOG16086	Xu	REFSEQ_GIY-YIG_endonuclease	1
VOG16173	Xu	REFSEQ_P63C_domain-containing_protein	1
VOG16769	Xu	REFSEQ_IS1182-like_element_ISSau3_family_transposase	1
VOG17018	Xu	REFSEQ_Abi_family_protein	1
VOG17483	Xs	sp|P19522|MVP_CGMVW_Movement_protein	1
VOG17709	Xu	REFSEQ_S8_family_peptidase	1
VOG17804	Xs	sp|P27391|VP30_BPPRD_Minor_capsid_protein_P30	1
VOG18930	Xu	sp|Q5URA5|YL143_MIMIV_Uncharacterized_protein_L143	1
VOG19210	Xu	REFSEQ_hydrolase	1
VOG19405	Xu	REFSEQ_BspA_family_leucine_rich_repeat_surface_protein	1
VOG20040	Xu	sp|P27386|YPI_BPPRD_Putative_uncharacterized_4.5_kDa_protein_in_genes_IX-XX_intergenic_region	1
VOG20212	Xu	REFSEQ_hypothetical_protein	1
VOG20371	Xu	sp|P09184|VSR_ECOLI_DNA_mismatch_endonuclease_Vsr	1
VOG20405	Xu	REFSEQ_hypothetical_protein	1
VOG20761	Xu	REFSEQ_S-layer_domain_protein	1
VOG20845	Xh	sp|P44660|Y359_HAEIN_Probable_iron_transport_system_membrane_protein_HI_0359	1
VOG21204	Xu	REFSEQ_hypothetical_protein	1
VOG21755	Xu	REFSEQ_structural_protein	1
VOG21797	Xu	REFSEQ_putative_lipocalin	1
VOG21845	Xu	sp|Q5UQI9|YR836_MIMIV_Uncharacterized_protein_R836	1
VOG21857	Xu	REFSEQ_hypothetical_protein	1
VOG21868	Xu	sp|Q8FQP1|EX7L_COREF_Exodeoxyribonuclease_7_large_subunit	1
VOG22152	Xu	REFSEQ_methyltransferase_domain-containing_protein	1
VOG22419	XhXpXrXs	sp|B9VUU3|POLG_HE71_Genome_polyprotein	1
VOG22582	Xu	REFSEQ_N-acetylmuramoyl-L-alanine_amidase	1
VOG23041	Xu	REFSEQ_hypothetical_protein	1
VOG23160	Xu	REFSEQ_collagen-like_protein	1
VOG23401	Xu	REFSEQ_hypothetical_protein	1
VOG23570	Xh	sp|P65290|YFGH_ECOLI_Uncharacterized_lipoprotein_YfgH	1
VOG23581	Xu	sp|Q6GZP5|RNC_FRG3G_Putative_ribonuclease_3	1
VOG23593	Xu	REFSEQ_uracil-DNA_glycosylase	1
VOG23598	XhXr	sp|A3PNM0|DNAJ_CERS1_Chaperone_protein_DnaJ	1
VOG23629	Xu	REFSEQ_hypothetical_protein	1
VOG23639	Xh	sp|P17637|VP12_BPPRD_Single-stranded_DNA-binding_protein	1
VOG23642	Xu	REFSEQ_hypothetical_protein	1
VOG23812	Xu	REFSEQ_hypothetical_protein	1
VOG23827	Xu	REFSEQ_hypothetical_protein	1
VOG23894	Xu	REFSEQ_DNA_translocase_FtsK	1
VOG24202	Xu	REFSEQ_structural_protein	1
VOG24211	Xu	REFSEQ_hypothetical_protein	1
VOG24425	Xu	REFSEQ_hypothetical_protein	1
VOG24920	Xu	REFSEQ_hypothetical_protein	1
VOG25060	Xu	REFSEQ_hypothetical_protein	1
VOG25181	Xu	REFSEQ_hypothetical_protein	1
VOG25213	Xh	sp|F4HWL4|SYYC2_ARATH_Tyrosine--tRNA_ligase_2,_cytoplasmic	1
VOG25619	Xu	REFSEQ_glycoside_hydrolase	1
VOG25807	Xu	REFSEQ_hypothetical_protein	1
VOG25852	Xu	REFSEQ_hypothetical_protein	1
VOG26265	Xu	REFSEQ_hypothetical_protein	1
VOG26503	Xr	sp|Q06126|TNPA_BORPP_Transposase_for_insertion_sequence_element_IS1001	1
VOG26979	Xu	REFSEQ_hypothetical_protein	1
VOG27337	Xu	sp|Q5UNU9|MGMT_MIMIV_Probable_methylated-DNA--protein-cysteine_methyltransferase	1
VOG27496	Xu	REFSEQ_hypothetical_protein	1
VOG27608	Xu	REFSEQ_hypothetical_protein	1
VOG27611	Xu	REFSEQ_peptidoglycan-binding	1
VOG27714	Xs	sp|Q5URB2|YR188_MIMIV_Uncharacterized_protein_R188	1
VOG27789	Xu	REFSEQ_hypothetical_protein	1
VOG27843	Xu	REFSEQ_serine/threonine_kinase	1
VOG27930	Xu	REFSEQ_hypothetical_protein	1
VOG28229	Xu	REFSEQ_BrnT_family_toxin	1
VOG28355	Xu	REFSEQ_ferrochelatase	1
VOG28387	Xh	sp|P28903|NRDD_ECOLI_Anaerobic_ribonucleoside-triphosphate_reductase	1

## Sheet: SevRVP22_08
#GroupName	FunctionalCategory	Consensus Functional Description	SevRVP22_08_count
VOG19828	Xh	sp|P44662|Y361_HAEIN_Probable_iron_transport_system_ATP-binding_protein_HI_0361	269
VOG00052	XhXp	sp|P04522|EXO2_BPT4_Exonuclease_subunit_2	107
VOG00143	Xh	sp|P27830|RMLB2_ECOLI_dTDP-glucose_4,6-dehydratase_2	71
VOG00636	Xr	sp|P16942|T629_SHISO_Transposase_for_insertion_sequence_element_IS629	63
VOG03716	XhXs	sp|Q5UQG2|YL498_MIMIV_Probable_zinc-type_alcohol_dehydrogenase-like_protein_L498	51
VOG00077	Xh	sp|P07065|TOP5_BPT4_DNA_topoisomerase_medium_subunit	48
VOG17849	Xu	REFSEQ_hybrid_sensor_histidine_kinase_-_response_regulator	42
VOG00289	Xu	sp|P32271|Y06L_BPT4_Uncharacterized_17.7_kDa_protein_in_e-segB_intergenic_region	41
VOG03158	Xh	sp|Q9USU3|FBH1_SCHPO_F-box_DNA_helicase_protein_1	32
VOG00012	XhXr	sp|P22877|INTR_SACER_Integrase	31
VOG00001	Xu	sp|O31936|YOPB_BACSU_Putative_antitoxin_YopB	29
VOG00300	XhXr	sp|P35250|RFC2_HUMAN_Replication_factor_C_subunit_2	29
VOG00343	Xu	sp|Q51647|YISX_BURM1_Insertion_element_IS401_uncharacterized_12.4_kDa_protein	29
VOG00887	Xh	sp|P0ABH9|CLPA_ECOLI_ATP-dependent_Clp_protease_ATP-binding_subunit_ClpA	29
VOG00032	Xh	sp|Q9CNJ4|PSTS_PASMU_Phosphate-binding_protein_PstS	28
VOG16867	Xh	sp|P07620|PARA_ECOLX_Plasmid_partition_protein_A	28
VOG00131	Xu	sp|P04536|EXOD_BPT4_Exodeoxyribonuclease	27
VOG00561	Xh	sp|P20703|UVSW_BPT4_ATP-dependent_DNA_helicase_uvsW	26
VOG03672	Xh	sp|O27392|ARGD_METTH_Acetylornithine_aminotransferase	26
VOG00067	Xh	sp|P33658|RPSG_CLOAB_RNA_polymerase_sigma-G_factor	25
VOG25692	Xh	sp|P63872|CYSK_STAAW_Cysteine_synthase	24
VOG00237	Xu	sp|Q9T1Q7|VP41_BPAPS_Putative_protein_p41	23
VOG00838	Xr	sp|P03014|PINE_ECOLI_Serine_recombinase_PinE	23
VOG02562	Xh	sp|O07635|YLAK_BACSU_Uncharacterized_protein_YlaK	23
VOG00081	XhXr	sp|P04530|HELIC_BPT4_DnaB-like_replicative_helicase	21
VOG00109	XhXr	sp|P00452|RIR1_ECOLI_Ribonucleoside-diphosphate_reductase_1_subunit_alpha	21
VOG00337	Xu	REFSEQ_hypothetical_protein	21
VOG01975	Xh	sp|Q5UPU0|HSP7L_MIMIV_Heat_shock_protein_70_homolog	21
VOG00094	Xh	sp|Q8QL34|Y335_SIRV1_Uncharacterized_glycosyltransferase_335	20
VOG02626	Xu	REFSEQ_helix-turn-helix_DNA-binding_protein	20
VOG19747	Xh	sp|F4JLM5|SYIC_ARATH_Isoleucine--tRNA_ligase,_cytoplasmic	20
VOG00104	Xh	sp|P00276|GLRX_BPT4_Glutaredoxin	19
VOG00137	Xh	sp|A0QTG3|WHIB2_MYCS2_Transcriptional_regulator_WhiB2	19
VOG00805	Xh	sp|O21902|SSB_BPLSK_SSB_protein	19
VOG01810	Xh	sp|Q5HH12|PUR3_STAAC_Phosphoribosylglycinamide_formyltransferase	19
VOG23594	Xh	sp|Q9NJD8|GMPR_ONCVO_GMP_reductase	19
VOG00011	XhXr	sp|O64235|DPOL_BPMD2_DNA_polymerase	18
VOG00186	XhXr	sp|P32270|DDA_BPT4_ATP-dependent_DNA_helicase_dda	18
VOG05195	Xh	sp|O83296|SOJ_TREPA_Protein_Soj_homolog	18
VOG00103	XhXs	sp|P16712|A18_VACCW_Transcript_termination_protein_A18	17
VOG00376	Xh	sp|P55257|RMLA_YEREN_Glucose-1-phosphate_thymidylyltransferase	17
VOG00024	XhXs	sp|O64333|TIPK_BPN15_Tail_tip_assembly_protein_K	16
VOG00620	Xh	sp|P49541|YCF46_TRICV_Uncharacterized_AAA_domain-containing_protein_ycf46	16
VOG01048	Xu	REFSEQ_HAD-superfamily_hydrolase	16
VOG02382	Xh	sp|O64252|PRXH_BPMD2_Putative_non-heme_haloperoxidase	16
VOG20845	Xh	sp|P44660|Y359_HAEIN_Probable_iron_transport_system_membrane_protein_HI_0359	16
VOG00722	Xu	REFSEQ_RF-1_peptide_chain_release_factor	15
VOG21089	Xu	REFSEQ_serine_acetyltransferase	15
VOG26503	Xr	sp|Q06126|TNPA_BORPP_Transposase_for_insertion_sequence_element_IS1001	15
VOG00848	XhXr	sp|P16006|DCTD_BPT4_Deoxycytidylate_deaminase	14
VOG01468	XhXr	sp|Q97FQ5|DNLJ2_CLOAB_DNA_ligase_2	14
VOG01726	Xh	sp|Q5KWC3|FPG_GEOKA_Formamidopyrimidine-DNA_glycosylase	14
VOG02425	Xh	sp|Q4JC68|XPD_SULAC_ATP-dependent_DNA_helicase_Saci_0192	14
VOG02444	XhXr	sp|O64301|LOADL_BPR69_Sliding-clamp-loader_large_subunit	14
VOG03047	Xu	REFSEQ_FtsK/SpoIIIE_protein	14
VOG03105	Xr	sp|Q45618|TRA6_GEOSE_Putative_transposase_for_insertion_sequence_element_IS5376	14
VOG09796	Xh	sp|A6Q478|GLYA_NITSB_Serine_hydroxymethyltransferase	14
VOG11995	Xh	sp|P23160|R34K_CLOPA_34.2_kDa_protein_in_rubredoxin_operon	14
VOG15994	Xr	sp|P19775|TRA6_STAAU_Transposase_for_insertion_sequence_element_IS256_in_transposon_Tn4001	14
VOG16609	Xh	sp|A2CDR0|GCSP_PROM3_Glycine_dehydrogenase_(decarboxylating)	14
VOG00040	XhXr	sp|A8YTF9|KTHY_LACH4_Thymidylate_kinase	13
VOG01581	Xu	sp|I6Y9F7|LIPQ_MYCTU_Esterase_LipQ	13
VOG03598	XhXr	sp|O67125|DPO3A_AQUAE_DNA_polymerase_III_subunit_alpha	13
VOG09280	Xh	sp|Q54KR1|SYCC_DICDI_Cysteine--tRNA_ligase,_cytoplasmic	13
VOG26765	Xh	sp|B2UKV8|CH60_AKKM8_Chaperonin_GroEL	13
VOG00069	Xu	REFSEQ_lysin_A	12
VOG00140	XhXs	sp|P04308|ETF1_VACCW_Early_transcription_factor_70_kDa_subunit	12
VOG00312	Xh	sp|Q7T6X6|GFAT_MIMIV_Probable_glutamine--fructose-6-phosphate_aminotransferase_[isomerizing]	12
VOG21705	Xh	sp|A4N8V8|HPF_HAEI3_Putative_metal_ABC_transporter_substrate-binding_protein_Hpf	12
VOG00020	XhXr	sp|P04520|PRIM_BPT4_DNA_primase	11
VOG00144	XhXr	sp|P9WNU1|DPO3B_MYCTU_Beta_sliding_clamp	11
VOG00311	XhXr	sp|P50621|RIR2_BACSU_Ribonucleoside-diphosphate_reductase_subunit_beta	11
VOG00403	XhXr	sp|O48500|DUT_BPT5_Deoxyuridine_5'-triphosphate_nucleotidohydrolase	11
VOG00956	XhXr	sp|P59642|RPOB_TROW8_DNA-directed_RNA_polymerase_subunit_beta	11
VOG02491	Xh	sp|P15026|ISTB_PSEAI_Insertion_sequence_IS21_putative_ATP-binding_protein	11
VOG07128	Xu	REFSEQ_putative_transketolase_central_region-containing_protein	11
VOG00003	Xr	sp|O22001|VXIS_BPMD2_Excisionase	10
VOG00325	XhXs	sp|P51772|BPX_BPP2_Baseplate_protein_X	10
VOG00522	XhXs	sp|O57193|NPH2_VACCA_RNA_helicase_NPH-II	10
VOG00922	Xh	sp|O32271|TUAD_BACSU_UDP-glucose_6-dehydrogenase_TuaD	10
VOG04975	Xu	REFSEQ_trypsin-like_peptidase_domain-containing_protein	10
VOG04990	Xu	REFSEQ_ATP-dependent_Clp_protease_proteolytic_subunit	10
VOG05553	Xu	sp|F4K1R2|HINT3_ARATH_Adenylylsulfatase_HINT3	10
VOG09730	Xh	sp|O27580|PUR8_METTH_Adenylosuccinate_lyase	10
VOG10232	XhXpXrXs	sp|Q66282|POLG_CXB3W_Genome_polyprotein	10
VOG19492	XhXr	sp|O67125|DPO3A_AQUAE_DNA_polymerase_III_subunit_alpha	10
VOG21868	Xu	sp|Q8FQP1|EX7L_COREF_Exodeoxyribonuclease_7_large_subunit	10
VOG22306	Xu	sp|Q9KSW4|CSPD_VIBCH_Cold_shock-like_protein_CspD	10
VOG00027	XhXs	sp|P68692|GLRX1_VACCW_Glutaredoxin-1	9
VOG00060	Xr	sp|P54992|YSNA_STRPR_Putative_RNA-guided_DNA_endonuclease	9
VOG00428	Xh	sp|O35129|PHB2_MOUSE_Prohibitin-2	9
VOG00444	Xh	sp|Q254J6|ACP_CHLFF_Acyl_carrier_protein	9
VOG00831	Xu	sp|P20536|UNG_VACCC_Uracil-DNA_glycosylase	9
VOG01929	Xh	sp|B3QQZ0|PURA_CHLP8_Adenylosuccinate_synthetase	9
VOG02619	Xh	sp|D4GST8|6PGD_HALVD_6-phosphogluconate_dehydrogenase,_NAD(+)-dependent,_decarboxylating	9
VOG10314	Xh	sp|Q3AMJ2|PUR5_SYNSC_Phosphoribosylformylglycinamidine_cyclo-ligase	9
VOG15078	Xh	sp|P94063|HAL3B_ARATH_Probable_phosphopantothenoylcysteine_decarboxylase	9
VOG21448	XhXs	sp|Q5UQB5|TOP1P_MIMIV_DNA_topoisomerase_1_type_prokaryotic	9
VOG27809	Xh	sp|Q7VIN2|NPD_HELHP_NAD-dependent_protein_deacylase	9
VOG00101	Xr	sp|P00471|TYSY_BPT4_Thymidylate_synthase	8
VOG00559	Xr	sp|P0A3H0|DBH_GEOSE_DNA-binding_protein_HU	8
VOG00830	Xu	sp|B8HPS9|RNH_CYAP4_Ribonuclease_H	8
VOG01170	Xh	sp|P18780|TERC_ALCSP_Tellurium_resistance_protein_TerC	8
VOG02002	Xh	sp|P37619|QPTR_ECOLI_Queuosine_precursor_transporter	8
VOG03137	Xh	sp|B0S1S2|NADE_FINM2_NH(3)-dependent_NAD(+)_synthetase	8
VOG03387	Xh	sp|Q55752|RLPA_SYNY3_Probable_endolytic_peptidoglycan_transglycosylase_RlpA	8
VOG03517	Xs	sp|P11282|VP75_SHV21_Probable_membrane_antigen_75	8
VOG09749	XhXs	sp|P03711|SCAF_LAMBD_Capsid_assembly_protease_C	8
VOG10422	XhXr	sp|A6TE46|TSAD_KLEP7_tRNA_N6-adenosine_threonylcarbamoyltransferase	8
VOG12928	Xh	sp|A6Q4Z6|HLDE_NITSB_Bifunctional_protein_HldE	8
VOG16902	Xh	sp|P29686|G6PD_SYNE7_Glucose-6-phosphate_1-dehydrogenase	8
VOG25815	Xh	sp|Q7MCN7|SYY1_VIBVY_Tyrosine--tRNA_ligase_1	8
VOG00329	Xu	REFSEQ_LexA_family_transcriptional_regulator	7
VOG00804	Xu	sp|Q5UQ73|YL509_MIMIV_Uncharacterized_protein_L509	7
VOG00861	Xu	sp|O64262|VG69_BPMD2_Gene_69_protein	7
VOG00868	Xp	sp|P04521|EXO1_BPT4_Exonuclease_subunit_1	7
VOG00954	Xh	sp|Q16774|KGUA_HUMAN_Guanylate_kinase	7
VOG01427	XhXr	sp|P13300|KITH_BPT4_Thymidine_kinase	7
VOG01572	XhXr	sp|A8H161|CCA_SHEPA_Multifunctional_CCA_protein	7
VOG02318	Xu	sp|O64262|VG69_BPMD2_Gene_69_protein	7
VOG03362	Xu	sp|B9F166|LOGL2_ORYSJ_Probable_cytokinin_riboside_5'-monophosphate_phosphoribohydrolase_LOGL2	7
VOG06282	Xu	REFSEQ_exonuclease_VII	7
VOG07687	Xh	sp|Q5UQ59|SYR_MIMIV_Arginine--tRNA_ligase	7
VOG09568	Xh	sp|A2BNV4|NDHI_PROMS_NAD(P)H-quinone_oxidoreductase_subunit_I	7
VOG18028	Xh	sp|O22007|GTRB_BPSF5_Bactoprenol_glucosyl_transferase	7
VOG23611	Xu	REFSEQ_hypothetical_protein	7
VOG24445	Xh	sp|A4J5D0|GCH1_DESRM_GTP_cyclohydrolase_1	7
VOG25918	Xh	sp|Q2T9L8|SYMC_BOVIN_Methionine--tRNA_ligase,_cytoplasmic	7
VOG00057	Xh	sp|P07075|NRDG_BPT4_Anaerobic_ribonucleoside-triphosphate_reductase-activating_protein	6
VOG00091	Xh	sp|P21542|CARE_STRTH_4''-mycarosyl_isovaleryl-CoA_transferase	6
VOG00168	Xh	sp|P04382|DYR_BPT4_Dihydrofolate_reductase	6
VOG00227	Xu	REFSEQ_ParB-like_nuclease_domain_protein	6
VOG00291	XhXr	sp|Q38087|DPOL_BPR69_DNA-directed_DNA_polymerase	6
VOG00918	Xh	sp|O87331|RELA_CORGL_GTP_pyrophosphokinase	6
VOG01339	Xu	REFSEQ_DNA-protecting_protein_DprA	6
VOG01423	Xu	REFSEQ_hypothetical_protein	6
VOG01563	XhXr	sp|A5UH19|RPOC_HAEIG_DNA-directed_RNA_polymerase_subunit_beta'	6
VOG02489	Xu	REFSEQ_minor_tail_protein	6
VOG03507	Xu	sp|P24094|LSR2_MYCLE_Nucleoid-associated_protein_Lsr2	6
VOG05188	Xh	sp|O67653|IF3_AQUAE_Translation_initiation_factor_IF-3	6
VOG05285	Xh	sp|A2C0A9|PYRE_PROM1_Orotate_phosphoribosyltransferase	6
VOG05286	Xu	REFSEQ_DnaJ-like_chaperonin	6
VOG09023	XhXr	sp|P9WJH7|NDK_MYCTU_Nucleoside_diphosphate_kinase	6
VOG09672	Xh	sp|P04152|UMUC_ECOLI_Protein_UmuC	6
VOG10450	Xh	sp|A0ALF8|Y2422_LISW6_Nucleotide-binding_protein_lwe2422	6
VOG12766	Xh	sp|B6JJP8|DEF_AFIC5_Peptide_deformylase	6
VOG16769	Xu	REFSEQ_IS1182-like_element_ISSau3_family_transposase	6
VOG20302	Xh	sp|P34211|YUAR_ECOLI_Putative_hydrolase_YuaR	6
VOG23325	Xu	REFSEQ_RNA_polymerase_subunit_alpha	6
VOG24796	Xu	sp|P14322|YI90_MYCPC_Insertion_element_IS900_uncharacterized_42_kDa_protein	6
VOG24998	Xh	sp|Q0IDE8|PUR9_SYNS3_Bifunctional_purine_biosynthesis_protein_PurH	6
VOG27830	Xu	sp|O32163|SUFU_BACSU_Zinc-dependent_sulfurtransferase_SufU	6
VOG00187	XhXp	sp|P34877|MTSA_LACLC_Type_II_methyltransferase_M1.ScrFI	5
VOG00395	Xs	sp|O64210|CAPSD_BPMD2_Probable_major_capsid_protein_gp17	5
VOG00414	Xu	sp|P10426|YIM2_BPPH1_Uncharacterized_immunity_region_protein_2	5
VOG00436	Xu	REFSEQ_tape_measure_protein	5
VOG00438	XhXs	sp|P17313|VG31_BPT4_Capsid_assembly_protein_Gp31	5
VOG00468	Xu	REFSEQ_putative_acetyltransferase	5
VOG00584	Xu	REFSEQ_hypothetical_protein	5
VOG00845	Xu	REFSEQ_hypothetical_protein	5
VOG00931	Xu	sp|Q65JA6|NRDI_BACLD_Protein_NrdI	5
VOG02412	Xh	sp|D2ZZC1|PNUC_NEIMU_Nicotinamide_riboside_transporter_PnuC	5
VOG02514	Xu	sp|P13303|Y05O_BPT4_Uncharacterized_14.6_kDa_protein_in_mobD-ri_intergenic_region	5
VOG03248	Xu	REFSEQ_hypothetical_protein	5
VOG03328	Xh	sp|P37747|GLF_ECOLI_UDP-galactopyranose_mutase	5
VOG04702	Xu	REFSEQ_hypothetical_protein	5
VOG06340	Xh	sp|Q4JC00|HELS_SULAC_ATP-dependent_DNA_helicase_Hel308	5
VOG06514	Xh	sp|A2RK47|BMPA_LACLM_ABC_transporter_nucleoside-binding_protein_BmpA	5
VOG10218	Xh	sp|P00965|GLNA3_PHAVU_Glutamine_synthetase_N-1	5
VOG12215	Xu	REFSEQ_hydrolase	5
VOG15495	Xu	REFSEQ_putative_replication_protein	5
VOG16843	XhXr	sp|Q0C5A1|KPRS_HYPNA_Ribose-phosphate_pyrophosphokinase	5
VOG18786	Xh	sp|Q5UQK3|YR405_MIMIV_Putative_RNA_methyltransferase_R405	5
VOG25061	XhXr	sp|Q02964|POL_CAMVE_Enzymatic_polyprotein	5
VOG26312	Xh	sp|O07431|CAMT_MYCTU_Catechol_O-methyltransferase	5
VOG28221	Xh	sp|Q6LZC4|WECB_METMP_UDP-N-acetylglucosamine_2-epimerase	5
VOG28387	Xh	sp|P28903|NRDD_ECOLI_Anaerobic_ribonucleoside-triphosphate_reductase	5
VOG00014	Xu	sp|P13004|YLYS_BPPHV_Uncharacterized_protein_near_lysin_gene_(Fragment)	4
VOG00031	XpXrXs	sp|Q05220|PORTL_BPML5_Portal_protein	4
VOG00164	XhXr	sp|P10310|TERL_BPT3_Terminase,_large_subunit	4
VOG00396	XhXp	sp|O64205|LYSB_BPMD2_Endolysin_B	4
VOG00567	Xh	sp|Q55928|NADM_SYNY3_Bifunctional_NMN_adenylyltransferase/Nudix_hydrolase	4
VOG00594	XhXr	sp|Q05259|THYX_BPML5_Probable_flavin-dependent_thymidylate_synthase	4
VOG00606	XhXp	sp|P14243|MTC9_CITFR_Type_II_methyltransferase_M.Cfr9I	4
VOG00792	XrXs	sp|Q02109|TGB1_POPMV_Movement_and_silencing_protein_TGBp1	4
VOG01549	Xu	REFSEQ_hypothetical_protein	4
VOG01984	XhXrXs	sp|Q7T6Y4|DPOLX_MIMIV_Probable_DNA_polymerase_family_X	4
VOG02239	Xu	REFSEQ_hypothetical_protein	4
VOG02911	Xh	sp|P13316|GRCA_BPT4_Autonomous_glycyl_radical_cofactor	4
VOG02924	Xh	sp|O32001|YOKF_BACSU_SPbeta_prophage-derived_endonuclease_YokF	4
VOG03384	Xu	REFSEQ_hypothetical_protein	4
VOG03611	Xu	REFSEQ_lipoprotein	4
VOG04169	Xh	sp|P39695|COMEC_BACSU_ComE_operon_protein_3	4
VOG06963	XhXs	sp|Q5UQK1|YR407_MIMIV_Putative_RNA_methyltransferase_R407	4
VOG09116	Xh	sp|D0ZXQ1|OMPD_SALT1_Outer_membrane_porin_protein_OmpD	4
VOG10164	Xu	sp|A6TCM7|SSRP_KLEP7_SsrA-binding_protein	4
VOG13063	Xr	sp|P03008|TNP3_ECOLX_Transposase_for_transposon_Tn3	4
VOG16454	Xh	sp|B8H6D3|TAL_CAUVN_Probable_transaldolase	4
VOG16793	Xh	sp|O31916|YOQW_BACSU_Abasic_site_processing_protein_YoqW	4
VOG18755	Xh	sp|Q98234|GPX_MCV1_Glutathione_peroxidase	4
VOG22801	Xh	sp|Q5UPX9|YL233_MIMIV_Putative_zinc_protease_L233	4
VOG23024	Xh	sp|Q5UP06|YR756_MIMIV_Uncharacterized_protein_R756	4
VOG23977	Xh	sp|Q7V0C7|PUR7_PROMP_Phosphoribosylaminoimidazole-succinocarboxamide_synthase	4
VOG25036	Xh	sp|P07839|FER_CHLRE_Ferredoxin,_chloroplastic	4
VOG25900	Xh	sp|P50360|Y4HP_SINFN_Uncharacterized_protein_y4hP	4
VOG27136	Xu	sp|Q5UQT7|RNC_MIMIV_Probable_ribonuclease_3	4
VOG27354	XhXr	sp|Q0VSL7|EFTU_ALCBS_Elongation_factor_Tu	4
VOG00028	Xu	REFSEQ_hypothetical_protein	3
VOG00045	XhXpXrXs	sp|Q6QGD5|PORTL_BPT5_Portal_protein	3
VOG00049	Xu	REFSEQ_hypothetical_protein	3
VOG00053	XhXpXrXs	sp|P03726|EXLYS_BPT7_Peptidoglycan_transglycosylase_gp16	3
VOG00102	XhXpXr	sp|P12427|DMA_BPT2_DNA_adenine_methylase	3
VOG00166	Xh	sp|O63852|MSHM_SARGL_Mitochondrial_DNA_mismatch_repair_protein_mutS_homolog	3
VOG00212	Xu	REFSEQ_hypothetical_protein	3
VOG00261	Xu	REFSEQ_hypothetical_protein	3
VOG00299	Xu	REFSEQ_hypothetical_protein	3
VOG00439	XhXr	sp|A6WWI2|CCRM_BRUA4_DNA_methyltransferase_CcrM	3
VOG00505	Xu	sp|Q9YML3|BROJ_NPVLD_Uncharacterized_Bro-N_domain-containing_protein_J	3
VOG00583	Xu	REFSEQ_major_tail_protein	3
VOG00590	XhXr	sp|P04529|UVSX_BPT4_Recombination_and_repair_protein	3
VOG00593	Xr	sp|Q9MCN8|RUSA_BPHK7_Crossover_junction_endodeoxyribonuclease_rusA	3
VOG00624	XhXr	sp|P00573|RPOL_BPT7_T7_RNA_polymerase	3
VOG00625	Xu	REFSEQ_hypothetical_protein	3
VOG00731	Xu	REFSEQ_DUF4352_domain-containing_protein	3
VOG00745	Xh	sp|I6XEI5|LYS25_MYCTU_Putative_peptidoglycan_hydrolase_Rv2525c	3
VOG00812	Xu	sp|Q05235|VG28_BPML5_Minor_tail_protein_Gp28	3
VOG01214	Xu	REFSEQ_hypothetical_protein	3
VOG01307	Xu	sp|O64201|VG05_BPMD2_Gene_5_protein	3
VOG01413	XhXr	sp|P69924|RIR2_ECOLI_Ribonucleoside-diphosphate_reductase_1_subunit_beta	3
VOG01645	Xu	REFSEQ_hypothetical_protein	3
VOG01684	XhXr	sp|Q06259|DOC_BPP1_Protein_kinase_doc	3
VOG01718	Xu	REFSEQ_hypothetical_protein	3
VOG02746	Xh	sp|A1JPP9|ARNB_YERE8_UDP-4-amino-4-deoxy-L-arabinose--oxoglutarate_aminotransferase	3
VOG03769	Xh	sp|Q5UQP2|YL446_MIMIV_Uncharacterized_protein_L446	3
VOG03786	XhXrXs	sp|Q6RZF8|RP132_RABPU_DNA-directed_RNA_polymerase_132_kDa_polypeptide	3
VOG03887	Xh	sp|Q58YV9|WBNK_ECOLX_O-antigen_biosynthesis_glycosyltransferase_WbnK	3
VOG03890	Xu	sp|Q9K0V1|Y459_NEIMB_Uncharacterized_protein_NMB0459	3
VOG04976	Xu	REFSEQ_hypothetical_protein	3
VOG06415	Xu	REFSEQ_hypothetical_protein	3
VOG06541	Xu	sp|Q05219|VG13_BPML5_Gene_13_protein	3
VOG07048	Xu	REFSEQ_hypothetical_protein	3
VOG07669	Xh	sp|A0R7G6|INO1_MYCS2_Inositol-3-phosphate_synthase	3
VOG08823	Xh	sp|P44758|PRX5_HAEIN_Hybrid_peroxiredoxin_hyPrx5	3
VOG09487	Xu	REFSEQ_hypothetical_protein	3
VOG10680	Xh	sp|Q5UQM3|YR419_MIMIV_Uncharacterized_short-chain_type_dehydrogenase/reductase_R419	3
VOG10988	Xu	REFSEQ_C40_family_peptidase	3
VOG12347	Xu	REFSEQ_type_1_restriction_enzyme	3
VOG13190	Xh	sp|P16396|SUBE_BACSU_Minor_extracellular_protease_Epr	3
VOG13838	Xu	sp|Q9CHE9|YHJA_LACLA_UPF0337_protein_YhjA	3
VOG15758	Xu	REFSEQ_G-I-Y_Y-I-G_endonuclease	3
VOG15960	Xh	sp|A0A0H3MBJ2|PKN1_CHLT2_Serine/threonine-protein_kinase_Pkn1	3
VOG17018	Xu	REFSEQ_Abi_family_protein	3
VOG17694	Xu	REFSEQ_membrane_protein	3
VOG17956	Xu	REFSEQ_hypothetical_protein	3
VOG17981	Xh	sp|P0AD64|BLA1_KLEPN_Beta-lactamase_SHV-1	3
VOG18342	Xu	REFSEQ_tail_tip_protein	3
VOG18610	Xh	sp|P96169|SGLT_VIBPH_Sodium/glucose_cotransporter	3
VOG20035	Xu	REFSEQ_DUF3263_domain-containing_protein	3
VOG24034	Xu	REFSEQ_putative_xanthine-guanine_phosphoribosyltransferase	3
VOG27337	Xu	sp|Q5UNU9|MGMT_MIMIV_Probable_methylated-DNA--protein-cysteine_methyltransferase	3
VOG00008	Xh	sp|Q6QGD3|ENDO1_BPT5_Putative_endonuclease	2
VOG00018	Xu	sp|O64206|VG13_BPMD2_Gene_13_protein	2
VOG00055	XhXr	sp|P03690|VR2A_BPT4_Protein_rIIA	2
VOG00066	Xu	REFSEQ_hypothetical_protein	2
VOG00125	Xu	REFSEQ_esterase	2
VOG00133	Xh	sp|P34081|HMUI_BPSP1_DNA_endonuclease_I-HmuI	2
VOG00135	Xu	sp|Q9T1Q4|VP44_BPAPS_Putative_nuclease_p44	2
VOG00170	Xu	sp|O64214|VG20_BPMD2_Gene_20_protein	2
VOG00239	Xs	sp|Q04765|VSP1_BPLLH_Structural_protein	2
VOG00248	Xu	sp|O31977|YOMH_BACSU_SPbeta_prophage-derived_uncharacterized_protein_YomH	2
VOG00292	XhXr	sp|P46850|RTCB_ECOLI_RNA-splicing_ligase_RtcB	2
VOG00294	Xu	sp|P03766|Y290_LAMBD_Uncharacterized_nin_region_protein_ORF290	2
VOG00314	XhXr	sp|P03763|TARGB_BPMU_ATP-dependent_target_DNA_activator_B	2
VOG00323	XhXs	sp|P85500|CAPSD_BPPAJ_Capsid_polyprotein	2
VOG00370	Xh	sp|O48499|D14_BPT5_Protein_D14	2
VOG00371	Xu	sp|Q60363|PTH_METJA_Peptidyl-tRNA_hydrolase	2
VOG00399	Xu	REFSEQ_immunity_repressor	2
VOG00435	XhXs	sp|Q85339|SPI3_VACCA_Protein_K2	2
VOG00457	Xu	sp|P03697|EXO_LAMBD_Exonuclease	2
VOG00499	Xu	REFSEQ_glycerophosphoryl_diesterphosphodiesterase	2
VOG00506	Xu	REFSEQ_hypothetical_protein	2
VOG00547	Xu	sp|O64208|VG15_BPMD2_Gene_15_protein	2
VOG00611	Xu	sp|P76162|YDFU_ECOLI_Uncharacterized_protein_YdfU	2
VOG00647	Xu	REFSEQ_hypothetical_protein	2
VOG00659	Xu	REFSEQ_hypothetical_protein	2
VOG00817	XhXpXs	sp|P13559|ENLYS_BPPRD_Endolysin	2
VOG00844	Xu	REFSEQ_hypothetical_protein	2
VOG00862	Xu	REFSEQ_DNA_polymerase_I	2
VOG00891	Xu	REFSEQ_tape_measure_protein	2
VOG00928	Xu	REFSEQ_ParB-like_nuclease_domain_protein	2
VOG00967	Xu	sp|P28355|RECJ_SALTY_Single-stranded-DNA-specific_exonuclease_RecJ	2
VOG01168	Xu	REFSEQ_hypothetical_protein	2
VOG01323	Xu	REFSEQ_hypothetical_protein	2
VOG01324	Xp	sp|P03034|RPC1_LAMBD_Repressor_protein_cI	2
VOG01350	Xh	sp|Q8ZNY9|PRP1_SALTY_Serine/threonine-protein_phosphatase_1	2
VOG01519	Xu	REFSEQ_lysin_A	2
VOG01560	Xh	sp|F8SJR0|PHUZ_BPPA3_Phage_tubulin-like_protein	2
VOG01677	Xu	REFSEQ_diguanylate-cyclase_GGDEF_domain_protein	2
VOG01717	Xu	sp|B0KTG8|TRI1_PSEPG_ADP-ribosylarginine_hydrolase_Tri1	2
VOG01765	Xh	sp|Q8QLK1|CATV_NPVMC_Viral_cathepsin	2
VOG02089	Xu	REFSEQ_Rha_family_transcriptional_regulator	2
VOG02140	Xh	sp|A5IIZ4|QUEF_THEP1_NADPH-dependent_7-cyano-7-deazaguanine_reductase	2
VOG02362	Xu	sp|Q01434|Y00D_BPT4_Uncharacterized_5.1_kDa_protein_in_Gp39-comCA_intergenic_region	2
VOG02364	Xr	sp|P03698|VBET_LAMBD_Recombination_protein_bet	2
VOG02566	Xu	sp|A0A0H3CCP8|SOCA_CAUVN_Antitoxin_SocA	2
VOG02682	Xu	REFSEQ_hypothetical_protein	2
VOG02836	Xh	sp|P19891|ASNS_CRIGR_Asparagine_synthetase_[glutamine-hydrolyzing]	2
VOG02985	Xu	REFSEQ_glycosyltransferase	2
VOG03150	Xs	sp|Q5UP75|YL612_MIMIV_Uncharacterized_protein_L612	2
VOG03413	XhXr	sp|Q7DF83|DRA2A_DEIRA_ISDra2_transposase_TnpA	2
VOG03782	XhXs	sp|Q5UPL2|YR135_MIMIV_Putative_GMC-type_oxidoreductase_R135	2
VOG03856	Xu	sp|O31991|YOLD_BACSU_SPbeta_prophage-derived_uncharacterized_protein_YolD	2
VOG04083	Xu	sp|Q4L7V3|MAZF_STAHJ_Endoribonuclease_MazF	2
VOG04412	Xh	sp|Q0QZ08|PSBD_BPSYS_Photosystem_II_D2_protein	2
VOG04504	XhXpXs	sp|P26653|F13_VACCI_Envelope_phospholipase_F13	2
VOG04699	Xu	REFSEQ_hypothetical_protein	2
VOG04724	Xu	REFSEQ_hypothetical_protein	2
VOG05678	Xu	REFSEQ_N-acetylmuramoyl-L-alanine_amidase	2
VOG06237	Xu	sp|C0SP91|YYCJ_BACSU_Putative_metallo-hydrolase_YycJ	2
VOG08638	Xu	sp|O31913|YOQZ_BACSU_SPbeta_prophage-derived_UPF0714_protein_YoqZ	2
VOG13060	Xu	REFSEQ_RelE-like_toxin	2
VOG13571	Xu	REFSEQ_hypothetical_phage_protain_(possible_glycine_amidinotransferase)	2
VOG13853	Xr	sp|P59843|INSB_HAEDU_Insertion_element_IS1_protein_InsB	2
VOG13951	Xh	sp|P0AGC9|QACE_ECOLX_Quaternary_ammonium_compound-resistance_protein_QacE	2
VOG14032	Xh	sp|P50359|Y4HO_SINFN_Uncharacterized_protein_y4hO	2
VOG15502	Xh	sp|Q4L980|ISAA_STAHJ_Probable_transglycosylase_IsaA	2
VOG15607	Xh	sp|A0A0U1WZ18|PMM_DENOF_Phosphomannomutase	2
VOG16745	XrXs	sp|P16596|CAPSD_PMV_Coat_protein	2
VOG16817	XhXrXs	sp|O57204|RP147_VACCA_DNA-directed_RNA_polymerase_147_kDa_polypeptide	2
VOG17469	Xh	sp|P28903|NRDD_ECOLI_Anaerobic_ribonucleoside-triphosphate_reductase	2
VOG17951	Xu	REFSEQ_alkaline_phosphatase	2
VOG19683	Xu	REFSEQ_carboxylate--amine_ligase	2
VOG19895	Xu	REFSEQ_transcriptional_regulator_CtrA	2
VOG20181	Xh	sp|O27818|RMLC_METTH_dTDP-4-dehydrorhamnose_3,5-epimerase	2
VOG22301	Xu	sp|Q5UPL7|YL153_MIMIV_Uncharacterized_protein_L153	2
VOG23401	Xu	REFSEQ_hypothetical_protein	2
VOG23598	XhXr	sp|A3PNM0|DNAJ_CERS1_Chaperone_protein_DnaJ	2
VOG24277	XhXs	sp|Q5UQ90|YL532_MIMIV_Cytochrome_P450-like_protein_L532	2
VOG24304	Xu	REFSEQ_hypothetical_protein	2
VOG25861	Xu	REFSEQ_hydrolase	2
VOG27742	Xu	REFSEQ_peptidoglycan_DD-metalloendopeptidase_family_protein	2
VOG00002	Xh	sp|Q5UPJ9|YL122_MIMIV_Putative_ankyrin_repeat_protein_L122	1
VOG00013	XpXs	sp|P07067|FIB37_BPT2_Long_tail_fiber_protein_p37	1
VOG00029	Xu	REFSEQ_hypothetical_protein	1
VOG00030	Xh	sp|P03781|NUCK_BPT7_Nucleotide_kinase_gp1.7	1
VOG00035	Xu	REFSEQ_hypothetical_protein	1
VOG00056	Xu	REFSEQ_hypothetical_protein	1
VOG00078	Xu	sp|O64216|VG22_BPMD2_Gene_22_protein	1
VOG00080	Xh	sp|Q7Y4Y9|DNMK_BPR69_Deoxynucleotide_monophosphate_kinase	1
VOG00086	Xu	REFSEQ_hypothetical_protein	1
VOG00088	Xu	sp|P45918|YQBB_BACSU_Uncharacterized_protein_YqbB	1
VOG00090	Xu	REFSEQ_hypothetical_protein	1
VOG00106	Xu	REFSEQ_tail_assembly_chaperone	1
VOG00110	Xu	REFSEQ_HK97_gp10_family_protein	1
VOG00132	Xu	REFSEQ_hypothetical_protein	1
VOG00150	XhXs	sp|Q6QGE9|BPPB3_BPT5_Baseplate_hub_protein_pb3	1
VOG00151	Xu	REFSEQ_hypothetical_protein	1
VOG00159	Xu	REFSEQ_hypothetical_protein	1
VOG00194	Xu	REFSEQ_hypothetical_protein	1
VOG00228	Xh	sp|P32277|RLIG2_BPT4_RNA_ligase_2	1
VOG00230	XhXpXrXs	sp|P16009|NEEDL_BPT4_Pre-baseplate_central_spike_protein_Gp5	1
VOG00232	Xu	sp|O31948|YONJ_BACSU_SPbeta_prophage-derived_uncharacterized_protein_YonJ	1
VOG00259	XhXp	sp|Q6XQ99|HOLIN_BPT1_Holin	1
VOG00260	Xu	REFSEQ_virulence-associated_E_family_protein	1
VOG00263	Xr	sp|P20313|SSB_BPT3_Single-stranded_DNA-binding_protein	1
VOG00267	Xu	REFSEQ_hypothetical_protein	1
VOG00313	Xs	sp|P03740|TFA_LAMBD_Tail_fiber_assembly_protein	1
VOG00320	Xu	REFSEQ_hypothetical_protein	1
VOG00339	Xu	REFSEQ_hypothetical_protein	1
VOG00341	Xu	REFSEQ_hypothetical_protein	1
VOG00345	XhXp	sp|Q38134|HOLIN_BPR1T_Holin	1
VOG00355	Xu	REFSEQ_immunity_repressor	1
VOG00400	Xp	sp|P00641|ENDO_BPT7_Endonuclease_I	1
VOG00401	Xu	sp|O31952|YONF_BACSU_SPbeta_prophage-derived_uncharacterized_protein_YonF	1
VOG00410	Xu	REFSEQ_hypothetical_protein	1
VOG00465	Xu	REFSEQ_head-to-tail_adaptor	1
VOG00475	Xu	sp|P03765|NINB_LAMBD_Protein_ninB	1
VOG00478	Xu	sp|Q8QL46|Y56B_SIRV1_Uncharacterized_protein_56B	1
VOG00510	Xu	REFSEQ_tail_assembly_chaperone	1
VOG00585	Xh	sp|Q99KQ4|NAMPT_MOUSE_Nicotinamide_phosphoribosyltransferase	1
VOG00607	Xu	REFSEQ_hypothetical_protein	1
VOG00628	Xu	REFSEQ_hypothetical_protein	1
VOG00648	XhXp	sp|P10305|SPAN1_BPT3_Spanin,_inner_membrane_subunit	1
VOG00651	XhXpXrXs	sp|P27380|EXLYS_BPPRD_Transglycosylase	1
VOG00679	Xu	REFSEQ_hypothetical_protein	1
VOG00697	Xu	sp|P0DOU3|G6_VAR67_Uncharacterized_protein_G6	1
VOG00698	Xu	REFSEQ_helix-turn-helix_domain-containing_protein	1
VOG00710	Xu	REFSEQ_tape_measure_protein	1
VOG00711	Xu	REFSEQ_major_tail_protein	1
VOG00715	Xu	REFSEQ_tail_protein	1
VOG00746	Xu	REFSEQ_hypothetical_protein	1
VOG00753	Xu	REFSEQ_hypothetical_protein	1
VOG00773	Xu	REFSEQ_replication_initiator_protein_A	1
VOG00798	Xu	REFSEQ_HNH_homing_endonuclease	1
VOG00832	Xh	sp|A0KFE0|RIMK_AERHH_Probable_alpha-L-glutamate_ligase	1
VOG00834	Xh	sp|Q1GEY7|QUEC_RUEST_7-cyano-7-deazaguanine_synthase	1
VOG00837	Xu	sp|O64228|VG341_BPMD2_Gene_34.1_protein	1
VOG00841	Xu	sp|O64239|VG49_BPMD2_Gene_49_protein	1
VOG00864	XhXs	sp|D6RRG1|CAPSD_BPKPP_Major_capsid_protein	1
VOG00893	Xu	REFSEQ_tail_tape_measure_protein	1
VOG00905	Xu	REFSEQ_hypothetical_protein	1
VOG00907	Xu	REFSEQ_bifunctional_DNA_primase/polymerase	1
VOG00924	Xu	REFSEQ_endolysin	1
VOG00929	Xh	sp|P32839|BCS1_YEAST_Mitochondrial_chaperone_BCS1	1
VOG00939	Xu	REFSEQ_glycosyltransferase	1
VOG00946	Xu	REFSEQ_tail_terminator	1
VOG00975	Xu	REFSEQ_hypothetical_protein	1
VOG00982	Xu	REFSEQ_hypothetical_protein	1
VOG01005	Xu	REFSEQ_hypothetical_protein	1
VOG01091	Xu	REFSEQ_hypothetical_protein	1
VOG01103	Xu	REFSEQ_minor_tail_protein	1
VOG01134	Xu	REFSEQ_hypothetical_protein	1
VOG01156	Xu	REFSEQ_hypothetical_protein	1
VOG01162	Xu	REFSEQ_hypothetical_protein	1
VOG01163	Xu	REFSEQ_hypothetical_protein	1
VOG01173	Xu	sp|Q5UNY6|YR738_MIMIV_Putative_BTB/POZ_domain-containing_protein_R738	1
VOG01248	Xu	REFSEQ_LysM_peptidoglycan-binding_domain-containing_protein	1
VOG01255	XhXp	sp|O80288|ENLYS_BPPS3_SAR-endolysin	1
VOG01265	Xu	REFSEQ_H-type_lectin_domain-containing_protein	1
VOG01273	Xu	REFSEQ_hypothetical_protein	1
VOG01288	Xu	REFSEQ_capsid_maturation_protease	1
VOG01349	Xu	REFSEQ_minor_tail_protein	1
VOG01355	Xu	REFSEQ_hypothetical_protein	1
VOG01367	Xu	REFSEQ_hypothetical_protein	1
VOG01381	Xu	sp|O31907|YORG_BACSU_SPbeta_prophage-derived_uncharacterized_protein_YorG	1
VOG01418	Xu	REFSEQ_hypothetical_protein	1
VOG01428	Xu	REFSEQ_hypothetical_protein	1
VOG01431	Xu	REFSEQ_hypothetical_protein	1
VOG01480	Xu	REFSEQ_hypothetical_protein	1
VOG01573	Xu	REFSEQ_bifunctional_DNA_primase/polymerase	1
VOG01574	Xu	sp|O64200|VG04_BPMD2_Gene_4_protein	1
VOG01609	Xu	REFSEQ_hypothetical_protein	1
VOG01702	XhXr	sp|Q06419|VPA_BPP2_Replication_gene_A_protein	1
VOG01768	Xu	REFSEQ_BppU_family_baseplate_upper_protein	1
VOG01786	Xu	REFSEQ_hypothetical_protein	1
VOG01801	Xu	REFSEQ_hypothetical_protein	1
VOG01832	Xu	REFSEQ_hypothetical_protein	1
VOG01858	Xu	REFSEQ_hypothetical_protein	1
VOG01921	Xu	REFSEQ_hypothetical_protein	1
VOG01979	Xu	sp|Q5UP97|YL021_MIMIV_Putative_sel1-like_repeat-containing_protein_L21	1
VOG01985	Xu	REFSEQ_minor_tail_protein	1
VOG02060	Xu	REFSEQ_SASA_family_carbohydrate_esterase	1
VOG02068	Xu	REFSEQ_hypothetical_protein	1
VOG02087	Xu	REFSEQ_MutT/NUDIX_hydrolase_family_protein	1
VOG02105	Xu	REFSEQ_gp19	1
VOG02162	Xu	REFSEQ_hypothetical_protein	1
VOG02304	Xu	REFSEQ_hypothetical_protein	1
VOG02319	Xh	sp|Q9I4P4|FLGJ_PSEAE_Peptidoglycan_hydrolase_FlgJ	1
VOG02397	Xu	sp|P9WJ72|EXRBN_MYCTO_3'-5'_exoribonuclease_MT2234.1	1
VOG02429	XhXs	sp|P51767|BPJ_BPP2_Baseplate_protein_J	1
VOG02433	Xu	REFSEQ_hypothetical_protein	1
VOG02435	Xh	sp|Q5UPV7|YR277_MIMIV_Uncharacterized_protein_R277	1
VOG02438	XhXs	sp|P26701|BPI_BPP2_Baseplate_protein_I	1
VOG02461	Xu	sp|O64221|VG27_BPMD2_Minor_tail_protein_Gp27	1
VOG02501	XhXr	sp|P25479|VPP_BPP2_Terminase,_ATPase_subunit	1
VOG02518	Xr	sp|P13319|RNH_BPT4_Ribonuclease_H	1
VOG02531	Xu	REFSEQ_tail_tape_measure_protein	1
VOG02611	Xu	REFSEQ_hypothetical_protein	1
VOG02803	Xh	sp|Q4A0G5|ISAA_STAS1_Probable_transglycosylase_IsaA	1
VOG02834	Xr	sp|C4K832|CSRA_HAMD5_Translational_regulator_CsrA	1
VOG02864	Xh	sp|Q55842|PURS_SYNY3_Phosphoribosylformylglycinamidine_synthase_subunit_PurS	1
VOG02949	Xu	sp|P77147|YDHT_ECOLI_Uncharacterized_protein_YdhT	1
VOG02966	Xu	REFSEQ_PIG-L_family_deacetylase	1
VOG03034	Xu	REFSEQ_hypothetical_protein	1
VOG03049	Xu	REFSEQ_BppU_family_baseplate_upper_protein	1
VOG03176	Xu	REFSEQ_DUF2335_domain-containing_protein	1
VOG03189	XhXr	sp|P06953|SSB_BPPZA_Single-stranded_DNA-binding_protein	1
VOG03417	Xu	REFSEQ_hypothetical_protein	1
VOG03501	Xu	REFSEQ_type_II_toxin-antitoxin_system_HicB_family_antitoxin	1
VOG03561	Xu	REFSEQ_tape_measure_protein	1
VOG03639	Xu	REFSEQ_hypothetical_protein	1
VOG03669	Xu	REFSEQ_hypothetical_protein	1
VOG03707	Xu	REFSEQ_hypothetical_protein	1
VOG04052	Xu	REFSEQ_hypothetical_protein	1
VOG04118	Xu	REFSEQ_HNH_endonuclease	1
VOG04369	Xs	sp|P19522|MVP_CGMVW_Movement_protein	1
VOG04524	Xu	REFSEQ_hypothetical_protein	1
VOG04525	Xu	REFSEQ_hypothetical_protein	1
VOG04571	XpXs	sp|P27255|CAPSD_PYMVV_Capsid_protein	1
VOG04625	Xs	sp|Q3V4Q1|Y618_ATV_Structural_protein_ORF618	1
VOG04627	Xu	sp|Q3V4Q4|Y892_ATV_Putative_VWFA_domain-containing_protein_ORF892	1
VOG04643	Xu	REFSEQ_ribosomal-processing_cysteine_protease_Prp	1
VOG04842	Xu	REFSEQ_accessory_gene_regulator_B_family_protein	1
VOG04847	Xu	REFSEQ_hypothetical_protein	1
VOG04908	Xu	REFSEQ_putative_terminase_small_subunit	1
VOG05325	Xh	sp|Q4I061|NMT_GIBZE_Glycylpeptide_N-tetradecanoyltransferase	1
VOG05348	Xh	sp|Q5UNX1|YL716_MIMIV_Putative_glutamine_amidotransferase-like_protein_L716	1
VOG05405	Xu	REFSEQ_hypothetical_protein	1
VOG05416	Xu	REFSEQ_hypothetical_protein	1
VOG05550	Xu	REFSEQ_FtsK-like_DNA_translocase	1
VOG05566	Xh	sp|O53637|HDDA_MYCTU_D-glycero-alpha-D-manno-heptose_7-phosphate_kinase	1
VOG05843	Xu	REFSEQ_LuxR_family_transcriptional_regulator	1
VOG05987	XhXp	sp|P00806|ENLYS_BPT7_Endolysin	1
VOG06048	Xu	REFSEQ_head-to-tail_stopper	1
VOG06612	Xh	sp|O78497|HO_GUITH_Heme_oxygenase	1
VOG06664	Xu	sp|P76573|YFGI_ECOLI_Uncharacterized_protein_YfgI	1
VOG06704	Xu	REFSEQ_hypothetical_protein	1
VOG06898	Xh	sp|O62829|PPM1A_BOVIN_Protein_phosphatase_1A	1
VOG07007	Xu	REFSEQ_hypothetical_protein	1
VOG07129	Xr	sp|A4WEK3|MUG_ENT38_G/U_mismatch-specific_DNA_glycosylase	1
VOG07524	Xu	REFSEQ_hypothetical_protein	1
VOG07546	Xu	sp|Q5UR59|YL803_MIMIV_Uncharacterized_protein_L803	1
VOG07654	Xu	REFSEQ_hypothetical_protein	1
VOG07783	Xu	REFSEQ_hypothetical_protein	1
VOG08235	Xu	sp|P13520|VOLD_BPP2_Overcoming_lysogenization_defect_protein	1
VOG08346	Xu	REFSEQ_putative_tape_measure_protein	1
VOG08364	Xu	REFSEQ_hypothetical_protein	1
VOG08459	Xu	REFSEQ_hypothetical_protein	1
VOG08755	Xu	sp|Q5UQA4|YR545_MIMIV_HMG_box-containing_protein_R545	1
VOG08984	XhXs	sp|P25478|SCAF_BPP2_Capsid_assembly_scaffolding_protein	1
VOG09067	Xu	REFSEQ_LAGLIDADG_endonuclease	1
VOG09120	Xu	REFSEQ_hypothetical_protein	1
VOG09533	Xu	REFSEQ_coiled-coil_domain-containing_protein	1
VOG09836	Xu	REFSEQ_phosphatase_PAP2_family_protein	1
VOG10254	Xu	REFSEQ_circadian_phase_modifier	1
VOG10317	Xu	REFSEQ_N-6_DNA_methylase	1
VOG10733	Xu	REFSEQ_hypothetical_protein	1
VOG10849	Xu	REFSEQ_gp251	1
VOG11132	Xu	REFSEQ_hypothetical_protein	1
VOG12275	Xu	REFSEQ_DUF1382_family_protein	1
VOG12293	Xu	REFSEQ_hypothetical_protein	1
VOG12333	Xu	sp|P24094|LSR2_MYCLE_Nucleoid-associated_protein_Lsr2	1
VOG12389	Xu	REFSEQ_hypothetical_protein	1
VOG12650	Xr	sp|P03009|TRA2_ECOLX_Probable_transposase_for_transposon_Tn903	1
VOG12715	Xu	REFSEQ_gp98	1
VOG13130	Xu	REFSEQ_hypothetical_protein	1
VOG13155	Xh	sp|B0G107|SAMH1_DICDI_Deoxynucleoside_triphosphate_triphosphohydrolase_SAMHD1_homolog	1
VOG13821	Xh	sp|P58777|CAT_KLESP_Chloramphenicol_acetyltransferase	1
VOG13918	Xh	sp|P70918|HSPB_BRADU_Small_heat_shock_protein_HspB	1
VOG13979	Xu	sp|Q06253|PHD_BPP1_Antitoxin_phd	1
VOG14167	Xu	REFSEQ_hypothetical_protein	1
VOG14259	XhXr	sp|B7SSM2|DPOL_BPNF_DNA_polymerase	1
VOG14403	XhXpXs	sp|Q66790|POLG_EC16H_Genome_polyprotein_(Fragment)	1
VOG14409	Xu	REFSEQ_LytTR_family_transcriptional_regulator	1
VOG14493	Xu	REFSEQ_putative_methylase	1
VOG15037	Xu	sp|P95225|Y268_MYCTU_Putative_antitoxin_Rv0268c	1
VOG15209	Xu	REFSEQ_major_capsid_protein	1
VOG15273	Xu	sp|P76073|YNAE_ECOLI_Uncharacterized_protein_YnaE	1
VOG15489	Xu	REFSEQ_hypothetical_protein	1
VOG15996	Xh	sp|A8AI45|CSGG_CITK8_Curli_production_assembly/transport_component_CsgG	1
VOG16142	Xu	REFSEQ_hypothetical_protein	1
VOG16384	Xu	REFSEQ_HNH_endonuclease	1
VOG16763	Xu	REFSEQ_chromosome_segregation_ATPase	1
VOG17139	Xu	sp|Q5UP23|YR260_MIMIV_DnaJ-like_protein_R260	1
VOG17167	Xu	REFSEQ_hypothetical_protein	1
VOG17207	Xr	sp|P21442|VINT_BPHC1_Integrase	1
VOG17234	Xu	REFSEQ_hypothetical_protein	1
VOG17291	XrXs	sp|O64219|TAP25_BPMD2_Tail_assembly_protein_Gp25	1
VOG17613	Xh	sp|P08200|IDH_ECOLI_Isocitrate_dehydrogenase_[NADP]	1
VOG17837	Xs	sp|Q05222|SCAF_BPML5_Probable_capsid_assembly_scaffolding_protein	1
VOG18000	XhXp	sp|O64203|ENLYS_BPMD2_Endolysin_A	1
VOG18091	Xu	REFSEQ_hypothetical_protein	1
VOG18674	Xu	REFSEQ_lysin	1
VOG18803	Xu	REFSEQ_head-to-tail_adaptor	1
VOG19330	Xr	sp|P17161|HPF_KLEOX_Ribosome_hibernation_promoting_factor	1
VOG19668	Xu	REFSEQ_hypothetical_protein	1
VOG19763	Xh	sp|D2XV59|GTPB1_RAT_GTP-binding_protein_1	1
VOG20044	Xu	REFSEQ_hypothetical_protein	1
VOG20119	Xu	REFSEQ_hypothetical_protein	1
VOG20218	Xu	REFSEQ_putative_peptidase	1
VOG20314	Xu	REFSEQ_hypothetical_protein	1
VOG20770	Xu	REFSEQ_hypothetical_protein	1
VOG20843	Xu	REFSEQ_putative_DNA-directed_RNA_polymerase_beta_subunit	1
VOG20911	Xu	REFSEQ_class_I_SAM-dependent_methyltransferase	1
VOG20922	Xu	REFSEQ_DUF3800_domain-containing_protein	1
VOG21005	Xu	REFSEQ_hypothetical_protein	1
VOG21797	Xu	REFSEQ_putative_lipocalin	1
VOG21845	Xu	sp|Q5UQI9|YR836_MIMIV_Uncharacterized_protein_R836	1
VOG22152	Xu	REFSEQ_methyltransferase_domain-containing_protein	1
VOG22412	Xh	sp|Q5UQ86|RHBDL_MIMIV_Putative_rhomboid_protein_L523	1
VOG22494	Xu	REFSEQ_hypothetical_protein	1
VOG22582	Xu	REFSEQ_N-acetylmuramoyl-L-alanine_amidase	1
VOG22651	Xu	sp|Q5UR69|YL615_MIMIV_Putative_phosphatidylinositol_kinase_L615	1
VOG23256	Xu	REFSEQ_NYN_domain-containing_protein	1
VOG23283	Xh	sp|Q93J06|LIP2_STRCO_Lipase_2	1
VOG23344	Xu	REFSEQ_glycosyl_transferase,_group_1_family_protein	1
VOG23450	Xu	REFSEQ_hypothetical_protein	1
VOG23570	Xh	sp|P65290|YFGH_ECOLI_Uncharacterized_lipoprotein_YfgH	1
VOG23591	Xh	sp|Q5UQ27|RABL_MIMIV_Probable_Rab-related_GTPase	1
VOG23894	Xu	REFSEQ_DNA_translocase_FtsK	1
VOG24283	Xh	sp|P07805|DCOR_TRYBB_Ornithine_decarboxylase	1
VOG24285	Xh	sp|Q92FD1|Y175_LISIN_Uncharacterized_protein_Lin0175	1
VOG24324	Xh	sp|Q8QL47|Y399_SIRV1_Uncharacterized_protein_399	1
VOG24429	Xu	sp|P60108|TELL_STAAN_TelA-like_protein_SA1238	1
VOG24622	Xh	sp|Q93W20|NIFU2_ARATH_NifU-like_protein_2,_chloroplastic	1
VOG25659	Xp	sp|O80300|G4P_BPIF1_Virion_export_protein	1
VOG25944	Xu	REFSEQ_hypothetical_protein	1
VOG26276	Xp	sp|P21081|E3_VACCC_RNA-binding_protein_E3	1
VOG26442	Xu	REFSEQ_RNA-dependant_RNA_polymerase	1
VOG26821	Xu	REFSEQ_hypothetical_protein	1
VOG26877	Xu	REFSEQ_HNH_endonuclease	1
VOG27714	Xs	sp|Q5URB2|YR188_MIMIV_Uncharacterized_protein_R188	1
VOG27789	Xu	REFSEQ_hypothetical_protein	1
VOG28157	XhXp	sp|P00971|RLIG_BPT4_RNA_ligase_1	1
VOG28190	Xu	REFSEQ_hypothetical_protein	1

## Sheet: SluRVP22_08
#GroupName	FunctionalCategory	Consensus Functional Description	SluRVP22_08_count
VOG19828	Xh	sp|P44662|Y361_HAEIN_Probable_iron_transport_system_ATP-binding_protein_HI_0361	259
VOG00052	XhXp	sp|P04522|EXO2_BPT4_Exonuclease_subunit_2	101
VOG00636	Xr	sp|P16942|T629_SHISO_Transposase_for_insertion_sequence_element_IS629	67
VOG00143	Xh	sp|P27830|RMLB2_ECOLI_dTDP-glucose_4,6-dehydratase_2	59
VOG17849	Xu	REFSEQ_hybrid_sensor_histidine_kinase_-_response_regulator	53
VOG00289	Xu	sp|P32271|Y06L_BPT4_Uncharacterized_17.7_kDa_protein_in_e-segB_intergenic_region	44
VOG03716	XhXs	sp|Q5UQG2|YL498_MIMIV_Probable_zinc-type_alcohol_dehydrogenase-like_protein_L498	39
VOG00067	Xh	sp|P33658|RPSG_CLOAB_RNA_polymerase_sigma-G_factor	37
VOG00077	Xh	sp|P07065|TOP5_BPT4_DNA_topoisomerase_medium_subunit	34
VOG00300	XhXr	sp|P35250|RFC2_HUMAN_Replication_factor_C_subunit_2	34
VOG03158	Xh	sp|Q9USU3|FBH1_SCHPO_F-box_DNA_helicase_protein_1	32
VOG00001	Xu	sp|O31936|YOPB_BACSU_Putative_antitoxin_YopB	31
VOG00012	XhXr	sp|P22877|INTR_SACER_Integrase	30
VOG00561	Xh	sp|P20703|UVSW_BPT4_ATP-dependent_DNA_helicase_uvsW	30
VOG26765	Xh	sp|B2UKV8|CH60_AKKM8_Chaperonin_GroEL	28
VOG00343	Xu	sp|Q51647|YISX_BURM1_Insertion_element_IS401_uncharacterized_12.4_kDa_protein	27
VOG10232	XhXpXrXs	sp|Q66282|POLG_CXB3W_Genome_polyprotein	26
VOG00032	Xh	sp|Q9CNJ4|PSTS_PASMU_Phosphate-binding_protein_PstS	25
VOG01975	Xh	sp|Q5UPU0|HSP7L_MIMIV_Heat_shock_protein_70_homolog	25
VOG00011	XhXr	sp|O64235|DPOL_BPMD2_DNA_polymerase	24
VOG03672	Xh	sp|O27392|ARGD_METTH_Acetylornithine_aminotransferase	24
VOG16867	Xh	sp|P07620|PARA_ECOLX_Plasmid_partition_protein_A	24
VOG00838	Xr	sp|P03014|PINE_ECOLI_Serine_recombinase_PinE	23
VOG05195	Xh	sp|O83296|SOJ_TREPA_Protein_Soj_homolog	23
VOG00081	XhXr	sp|P04530|HELIC_BPT4_DnaB-like_replicative_helicase	22
VOG00137	Xh	sp|A0QTG3|WHIB2_MYCS2_Transcriptional_regulator_WhiB2	22
VOG01810	Xh	sp|Q5HH12|PUR3_STAAC_Phosphoribosylglycinamide_formyltransferase	22
VOG25692	Xh	sp|P63872|CYSK_STAAW_Cysteine_synthase	22
VOG11995	Xh	sp|P23160|R34K_CLOPA_34.2_kDa_protein_in_rubredoxin_operon	21
VOG00131	Xu	sp|P04536|EXOD_BPT4_Exodeoxyribonuclease	20
VOG00237	Xu	sp|Q9T1Q7|VP41_BPAPS_Putative_protein_p41	20
VOG00337	Xu	REFSEQ_hypothetical_protein	20
VOG02444	XhXr	sp|O64301|LOADL_BPR69_Sliding-clamp-loader_large_subunit	20
VOG23594	Xh	sp|Q9NJD8|GMPR_ONCVO_GMP_reductase	20
VOG00109	XhXr	sp|P00452|RIR1_ECOLI_Ribonucleoside-diphosphate_reductase_1_subunit_alpha	19
VOG02626	Xu	REFSEQ_helix-turn-helix_DNA-binding_protein	19
VOG03047	Xu	REFSEQ_FtsK/SpoIIIE_protein	19
VOG21089	Xu	REFSEQ_serine_acetyltransferase	19
VOG00805	Xh	sp|O21902|SSB_BPLSK_SSB_protein	18
VOG00887	Xh	sp|P0ABH9|CLPA_ECOLI_ATP-dependent_Clp_protease_ATP-binding_subunit_ClpA	18
VOG01468	XhXr	sp|Q97FQ5|DNLJ2_CLOAB_DNA_ligase_2	18
VOG02562	Xh	sp|O07635|YLAK_BACSU_Uncharacterized_protein_YlaK	18
VOG22306	Xu	sp|Q9KSW4|CSPD_VIBCH_Cold_shock-like_protein_CspD	18
VOG00104	Xh	sp|P00276|GLRX_BPT4_Glutaredoxin	17
VOG00186	XhXr	sp|P32270|DDA_BPT4_ATP-dependent_DNA_helicase_dda	17
VOG01048	Xu	REFSEQ_HAD-superfamily_hydrolase	17
VOG01581	Xu	sp|I6Y9F7|LIPQ_MYCTU_Esterase_LipQ	17
VOG02382	Xh	sp|O64252|PRXH_BPMD2_Putative_non-heme_haloperoxidase	17
VOG03598	XhXr	sp|O67125|DPO3A_AQUAE_DNA_polymerase_III_subunit_alpha	17
VOG19747	Xh	sp|F4JLM5|SYIC_ARATH_Isoleucine--tRNA_ligase,_cytoplasmic	17
VOG00792	XrXs	sp|Q02109|TGB1_POPMV_Movement_and_silencing_protein_TGBp1	16
VOG20845	Xh	sp|P44660|Y359_HAEIN_Probable_iron_transport_system_membrane_protein_HI_0359	16
VOG16609	Xh	sp|A2CDR0|GCSP_PROM3_Glycine_dehydrogenase_(decarboxylating)	15
VOG00069	Xu	REFSEQ_lysin_A	14
VOG00103	XhXs	sp|P16712|A18_VACCW_Transcript_termination_protein_A18	14
VOG00376	Xh	sp|P55257|RMLA_YEREN_Glucose-1-phosphate_thymidylyltransferase	14
VOG00620	Xh	sp|P49541|YCF46_TRICV_Uncharacterized_AAA_domain-containing_protein_ycf46	14
VOG00848	XhXr	sp|P16006|DCTD_BPT4_Deoxycytidylate_deaminase	14
VOG15994	Xr	sp|P19775|TRA6_STAAU_Transposase_for_insertion_sequence_element_IS256_in_transposon_Tn4001	14
VOG21448	XhXs	sp|Q5UQB5|TOP1P_MIMIV_DNA_topoisomerase_1_type_prokaryotic	14
VOG00094	Xh	sp|Q8QL34|Y335_SIRV1_Uncharacterized_glycosyltransferase_335	13
VOG00144	XhXr	sp|P9WNU1|DPO3B_MYCTU_Beta_sliding_clamp	13
VOG00312	Xh	sp|Q7T6X6|GFAT_MIMIV_Probable_glutamine--fructose-6-phosphate_aminotransferase_[isomerizing]	13
VOG00403	XhXr	sp|O48500|DUT_BPT5_Deoxyuridine_5'-triphosphate_nucleotidohydrolase	13
VOG00438	XhXs	sp|P17313|VG31_BPT4_Capsid_assembly_protein_Gp31	13
VOG00559	Xr	sp|P0A3H0|DBH_GEOSE_DNA-binding_protein_HU	13
VOG00722	Xu	REFSEQ_RF-1_peptide_chain_release_factor	13
VOG03105	Xr	sp|Q45618|TRA6_GEOSE_Putative_transposase_for_insertion_sequence_element_IS5376	13
VOG09280	Xh	sp|Q54KR1|SYCC_DICDI_Cysteine--tRNA_ligase,_cytoplasmic	13
VOG09796	Xh	sp|A6Q478|GLYA_NITSB_Serine_hydroxymethyltransferase	13
VOG00140	XhXs	sp|P04308|ETF1_VACCW_Early_transcription_factor_70_kDa_subunit	12
VOG00311	XhXr	sp|P50621|RIR2_BACSU_Ribonucleoside-diphosphate_reductase_subunit_beta	12
VOG00590	XhXr	sp|P04529|UVSX_BPT4_Recombination_and_repair_protein	12
VOG00922	Xh	sp|O32271|TUAD_BACSU_UDP-glucose_6-dehydrogenase_TuaD	12
VOG00956	XhXr	sp|P59642|RPOB_TROW8_DNA-directed_RNA_polymerase_subunit_beta	12
VOG01563	XhXr	sp|A5UH19|RPOC_HAEIG_DNA-directed_RNA_polymerase_subunit_beta'	12
VOG10422	XhXr	sp|A6TE46|TSAD_KLEP7_tRNA_N6-adenosine_threonylcarbamoyltransferase	12
VOG00040	XhXr	sp|A8YTF9|KTHY_LACH4_Thymidylate_kinase	11
VOG00060	Xr	sp|P54992|YSNA_STRPR_Putative_RNA-guided_DNA_endonuclease	11
VOG00325	XhXs	sp|P51772|BPX_BPP2_Baseplate_protein_X	11
VOG00522	XhXs	sp|O57193|NPH2_VACCA_RNA_helicase_NPH-II	11
VOG05188	Xh	sp|O67653|IF3_AQUAE_Translation_initiation_factor_IF-3	11
VOG12766	Xh	sp|B6JJP8|DEF_AFIC5_Peptide_deformylase	11
VOG19492	XhXr	sp|O67125|DPO3A_AQUAE_DNA_polymerase_III_subunit_alpha	11
VOG23325	Xu	REFSEQ_RNA_polymerase_subunit_alpha	11
VOG25061	XhXr	sp|Q02964|POL_CAMVE_Enzymatic_polyprotein	11
VOG25815	Xh	sp|Q7MCN7|SYY1_VIBVY_Tyrosine--tRNA_ligase_1	11
VOG00003	Xr	sp|O22001|VXIS_BPMD2_Excisionase	10
VOG00024	XhXs	sp|O64333|TIPK_BPN15_Tail_tip_assembly_protein_K	10
VOG00027	XhXs	sp|P68692|GLRX1_VACCW_Glutaredoxin-1	10
VOG00227	Xu	REFSEQ_ParB-like_nuclease_domain_protein	10
VOG00831	Xu	sp|P20536|UNG_VACCC_Uracil-DNA_glycosylase	10
VOG01339	Xu	REFSEQ_DNA-protecting_protein_DprA	10
VOG01726	Xh	sp|Q5KWC3|FPG_GEOKA_Formamidopyrimidine-DNA_glycosylase	10
VOG02491	Xh	sp|P15026|ISTB_PSEAI_Insertion_sequence_IS21_putative_ATP-binding_protein	10
VOG02746	Xh	sp|A1JPP9|ARNB_YERE8_UDP-4-amino-4-deoxy-L-arabinose--oxoglutarate_aminotransferase	10
VOG03387	Xh	sp|Q55752|RLPA_SYNY3_Probable_endolytic_peptidoglycan_transglycosylase_RlpA	10
VOG04975	Xu	REFSEQ_trypsin-like_peptidase_domain-containing_protein	10
VOG04990	Xu	REFSEQ_ATP-dependent_Clp_protease_proteolytic_subunit	10
VOG09730	Xh	sp|O27580|PUR8_METTH_Adenylosuccinate_lyase	10
VOG15495	Xu	REFSEQ_putative_replication_protein	10
VOG16843	XhXr	sp|Q0C5A1|KPRS_HYPNA_Ribose-phosphate_pyrophosphokinase	10
VOG26503	Xr	sp|Q06126|TNPA_BORPP_Transposase_for_insertion_sequence_element_IS1001	10
VOG00091	Xh	sp|P21542|CARE_STRTH_4''-mycarosyl_isovaleryl-CoA_transferase	9
VOG00428	Xh	sp|O35129|PHB2_MOUSE_Prohibitin-2	9
VOG01170	Xh	sp|P18780|TERC_ALCSP_Tellurium_resistance_protein_TerC	9
VOG02425	Xh	sp|Q4JC68|XPD_SULAC_ATP-dependent_DNA_helicase_Saci_0192	9
VOG02619	Xh	sp|D4GST8|6PGD_HALVD_6-phosphogluconate_dehydrogenase,_NAD(+)-dependent,_decarboxylating	9
VOG05286	Xu	REFSEQ_DnaJ-like_chaperonin	9
VOG05553	Xu	sp|F4K1R2|HINT3_ARATH_Adenylylsulfatase_HINT3	9
VOG10314	Xh	sp|Q3AMJ2|PUR5_SYNSC_Phosphoribosylformylglycinamidine_cyclo-ligase	9
VOG21868	Xu	sp|Q8FQP1|EX7L_COREF_Exodeoxyribonuclease_7_large_subunit	9
VOG27354	XhXr	sp|Q0VSL7|EFTU_ALCBS_Elongation_factor_Tu	9
VOG00101	Xr	sp|P00471|TYSY_BPT4_Thymidylate_synthase	8
VOG00954	Xh	sp|Q16774|KGUA_HUMAN_Guanylate_kinase	8
VOG01214	Xu	REFSEQ_hypothetical_protein	8
VOG01929	Xh	sp|B3QQZ0|PURA_CHLP8_Adenylosuccinate_synthetase	8
VOG03362	Xu	sp|B9F166|LOGL2_ORYSJ_Probable_cytokinin_riboside_5'-monophosphate_phosphoribohydrolase_LOGL2	8
VOG05285	Xh	sp|A2C0A9|PYRE_PROM1_Orotate_phosphoribosyltransferase	8
VOG07128	Xu	REFSEQ_putative_transketolase_central_region-containing_protein	8
VOG09023	XhXr	sp|P9WJH7|NDK_MYCTU_Nucleoside_diphosphate_kinase	8
VOG16902	Xh	sp|P29686|G6PD_SYNE7_Glucose-6-phosphate_1-dehydrogenase	8
VOG21705	Xh	sp|A4N8V8|HPF_HAEI3_Putative_metal_ABC_transporter_substrate-binding_protein_Hpf	8
VOG00057	Xh	sp|P07075|NRDG_BPT4_Anaerobic_ribonucleoside-triphosphate_reductase-activating_protein	7
VOG00168	Xh	sp|P04382|DYR_BPT4_Dihydrofolate_reductase	7
VOG00444	Xh	sp|Q254J6|ACP_CHLFF_Acyl_carrier_protein	7
VOG00868	Xp	sp|P04521|EXO1_BPT4_Exonuclease_subunit_1	7
VOG00918	Xh	sp|O87331|RELA_CORGL_GTP_pyrophosphokinase	7
VOG01677	Xu	REFSEQ_diguanylate-cyclase_GGDEF_domain_protein	7
VOG02318	Xu	sp|O64262|VG69_BPMD2_Gene_69_protein	7
VOG03248	Xu	REFSEQ_hypothetical_protein	7
VOG03517	Xs	sp|P11282|VP75_SHV21_Probable_membrane_antigen_75	7
VOG09749	XhXs	sp|P03711|SCAF_LAMBD_Capsid_assembly_protease_C	7
VOG18028	Xh	sp|O22007|GTRB_BPSF5_Bactoprenol_glucosyl_transferase	7
VOG19763	Xh	sp|D2XV59|GTPB1_RAT_GTP-binding_protein_1	7
VOG20302	Xh	sp|P34211|YUAR_ECOLI_Putative_hydrolase_YuaR	7
VOG24445	Xh	sp|A4J5D0|GCH1_DESRM_GTP_cyclohydrolase_1	7
VOG27809	Xh	sp|Q7VIN2|NPD_HELHP_NAD-dependent_protein_deacylase	7
VOG27830	Xu	sp|O32163|SUFU_BACSU_Zinc-dependent_sulfurtransferase_SufU	7
VOG28221	Xh	sp|Q6LZC4|WECB_METMP_UDP-N-acetylglucosamine_2-epimerase	7
VOG00020	XhXr	sp|P04520|PRIM_BPT4_DNA_primase	6
VOG00187	XhXp	sp|P34877|MTSA_LACLC_Type_II_methyltransferase_M1.ScrFI	6
VOG00294	Xu	sp|P03766|Y290_LAMBD_Uncharacterized_nin_region_protein_ORF290	6
VOG00329	Xu	REFSEQ_LexA_family_transcriptional_regulator	6
VOG00567	Xh	sp|Q55928|NADM_SYNY3_Bifunctional_NMN_adenylyltransferase/Nudix_hydrolase	6
VOG00584	Xu	REFSEQ_hypothetical_protein	6
VOG00845	Xu	REFSEQ_hypothetical_protein	6
VOG00931	Xu	sp|Q65JA6|NRDI_BACLD_Protein_NrdI	6
VOG01572	XhXr	sp|A8H161|CCA_SHEPA_Multifunctional_CCA_protein	6
VOG02489	Xu	REFSEQ_minor_tail_protein	6
VOG03137	Xh	sp|B0S1S2|NADE_FINM2_NH(3)-dependent_NAD(+)_synthetase	6
VOG03786	XhXrXs	sp|Q6RZF8|RP132_RABPU_DNA-directed_RNA_polymerase_132_kDa_polypeptide	6
VOG03890	Xu	sp|Q9K0V1|Y459_NEIMB_Uncharacterized_protein_NMB0459	6
VOG06282	Xu	REFSEQ_exonuclease_VII	6
VOG09487	Xu	REFSEQ_hypothetical_protein	6
VOG09672	Xh	sp|P04152|UMUC_ECOLI_Protein_UmuC	6
VOG10218	Xh	sp|P00965|GLNA3_PHAVU_Glutamine_synthetase_N-1	6
VOG12928	Xh	sp|A6Q4Z6|HLDE_NITSB_Bifunctional_protein_HldE	6
VOG16769	Xu	REFSEQ_IS1182-like_element_ISSau3_family_transposase	6
VOG24796	Xu	sp|P14322|YI90_MYCPC_Insertion_element_IS900_uncharacterized_42_kDa_protein	6
VOG24998	Xh	sp|Q0IDE8|PUR9_SYNS3_Bifunctional_purine_biosynthesis_protein_PurH	6
VOG25918	Xh	sp|Q2T9L8|SYMC_BOVIN_Methionine--tRNA_ligase,_cytoplasmic	6
VOG26312	Xh	sp|O07431|CAMT_MYCTU_Catechol_O-methyltransferase	6
VOG28387	Xh	sp|P28903|NRDD_ECOLI_Anaerobic_ribonucleoside-triphosphate_reductase	6
VOG00053	XhXpXrXs	sp|P03726|EXLYS_BPT7_Peptidoglycan_transglycosylase_gp16	5
VOG00436	Xu	REFSEQ_tape_measure_protein	5
VOG00606	XhXp	sp|P14243|MTC9_CITFR_Type_II_methyltransferase_M.Cfr9I	5
VOG00647	Xu	REFSEQ_hypothetical_protein	5
VOG00804	Xu	sp|Q5UQ73|YL509_MIMIV_Uncharacterized_protein_L509	5
VOG00830	Xu	sp|B8HPS9|RNH_CYAP4_Ribonuclease_H	5
VOG00861	Xu	sp|O64262|VG69_BPMD2_Gene_69_protein	5
VOG01324	Xp	sp|P03034|RPC1_LAMBD_Repressor_protein_cI	5
VOG01427	XhXr	sp|P13300|KITH_BPT4_Thymidine_kinase	5
VOG01717	Xu	sp|B0KTG8|TRI1_PSEPG_ADP-ribosylarginine_hydrolase_Tri1	5
VOG02002	Xh	sp|P37619|QPTR_ECOLI_Queuosine_precursor_transporter	5
VOG03328	Xh	sp|P37747|GLF_ECOLI_UDP-galactopyranose_mutase	5
VOG03507	Xu	sp|P24094|LSR2_MYCLE_Nucleoid-associated_protein_Lsr2	5
VOG04369	Xs	sp|P19522|MVP_CGMVW_Movement_protein	5
VOG04702	Xu	REFSEQ_hypothetical_protein	5
VOG08823	Xh	sp|P44758|PRX5_HAEIN_Hybrid_peroxiredoxin_hyPrx5	5
VOG09568	Xh	sp|A2BNV4|NDHI_PROMS_NAD(P)H-quinone_oxidoreductase_subunit_I	5
VOG10164	Xu	sp|A6TCM7|SSRP_KLEP7_SsrA-binding_protein	5
VOG10680	Xh	sp|Q5UQM3|YR419_MIMIV_Uncharacterized_short-chain_type_dehydrogenase/reductase_R419	5
VOG13063	Xr	sp|P03008|TNP3_ECOLX_Transposase_for_transposon_Tn3	5
VOG15758	Xu	REFSEQ_G-I-Y_Y-I-G_endonuclease	5
VOG17018	Xu	REFSEQ_Abi_family_protein	5
VOG18755	Xh	sp|Q98234|GPX_MCV1_Glutathione_peroxidase	5
VOG23024	Xh	sp|Q5UP06|YR756_MIMIV_Uncharacterized_protein_R756	5
VOG23611	Xu	REFSEQ_hypothetical_protein	5
VOG25036	Xh	sp|P07839|FER_CHLRE_Ferredoxin,_chloroplastic	5
VOG26442	Xu	REFSEQ_RNA-dependant_RNA_polymerase	5
VOG00018	Xu	sp|O64206|VG13_BPMD2_Gene_13_protein	4
VOG00028	Xu	REFSEQ_hypothetical_protein	4
VOG00031	XpXrXs	sp|Q05220|PORTL_BPML5_Portal_protein	4
VOG00314	XhXr	sp|P03763|TARGB_BPMU_ATP-dependent_target_DNA_activator_B	4
VOG00395	Xs	sp|O64210|CAPSD_BPMD2_Probable_major_capsid_protein_gp17	4
VOG00396	XhXp	sp|O64205|LYSB_BPMD2_Endolysin_B	4
VOG00439	XhXr	sp|A6WWI2|CCRM_BRUA4_DNA_methyltransferase_CcrM	4
VOG00468	Xu	REFSEQ_putative_acetyltransferase	4
VOG00625	Xu	REFSEQ_hypothetical_protein	4
VOG01423	Xu	REFSEQ_hypothetical_protein	4
VOG01549	Xu	REFSEQ_hypothetical_protein	4
VOG01684	XhXr	sp|Q06259|DOC_BPP1_Protein_kinase_doc	4
VOG01984	XhXrXs	sp|Q7T6Y4|DPOLX_MIMIV_Probable_DNA_polymerase_family_X	4
VOG02412	Xh	sp|D2ZZC1|PNUC_NEIMU_Nicotinamide_riboside_transporter_PnuC	4
VOG03965	Xu	sp|P63203|GADW_SHIFL_HTH-type_transcriptional_regulator_GadW	4
VOG04724	Xu	REFSEQ_hypothetical_protein	4
VOG06340	Xh	sp|Q4JC00|HELS_SULAC_ATP-dependent_DNA_helicase_Hel308	4
VOG06514	Xh	sp|A2RK47|BMPA_LACLM_ABC_transporter_nucleoside-binding_protein_BmpA	4
VOG07048	Xu	REFSEQ_hypothetical_protein	4
VOG07669	Xh	sp|A0R7G6|INO1_MYCS2_Inositol-3-phosphate_synthase	4
VOG10450	Xh	sp|A0ALF8|Y2422_LISW6_Nucleotide-binding_protein_lwe2422	4
VOG12215	Xu	REFSEQ_hydrolase	4
VOG15078	Xh	sp|P94063|HAL3B_ARATH_Probable_phosphopantothenoylcysteine_decarboxylase	4
VOG16125	XhXpXrXs	sp|P03300|POLG_POL1M_Genome_polyprotein	4
VOG16454	Xh	sp|B8H6D3|TAL_CAUVN_Probable_transaldolase	4
VOG16817	XhXrXs	sp|O57204|RP147_VACCA_DNA-directed_RNA_polymerase_147_kDa_polypeptide	4
VOG17391	XhXrXs	sp|P11124|RDRP_BPPH6_RNA-directed_RNA_polymerase	4
VOG18610	Xh	sp|P96169|SGLT_VIBPH_Sodium/glucose_cotransporter	4
VOG18786	Xh	sp|Q5UQK3|YR405_MIMIV_Putative_RNA_methyltransferase_R405	4
VOG22801	Xh	sp|Q5UPX9|YL233_MIMIV_Putative_zinc_protease_L233	4
VOG23977	Xh	sp|Q7V0C7|PUR7_PROMP_Phosphoribosylaminoimidazole-succinocarboxamide_synthase	4
VOG24304	Xu	REFSEQ_hypothetical_protein	4
VOG26142	Xs	sp|P69474|CAPSD_CGMVS_Capsid_protein	4
VOG27136	Xu	sp|Q5UQT7|RNC_MIMIV_Probable_ribonuclease_3	4
VOG00014	Xu	sp|P13004|YLYS_BPPHV_Uncharacterized_protein_near_lysin_gene_(Fragment)	3
VOG00049	Xu	REFSEQ_hypothetical_protein	3
VOG00102	XhXpXr	sp|P12427|DMA_BPT2_DNA_adenine_methylase	3
VOG00164	XhXr	sp|P10310|TERL_BPT3_Terminase,_large_subunit	3
VOG00182	Xu	sp|P13309|Y06D_BPT4_Uncharacterized_17.5_kDa_protein_in_tk-vs_intergenic_region	3
VOG00414	Xu	sp|P10426|YIM2_BPPH1_Uncharacterized_immunity_region_protein_2	3
VOG00577	Xu	REFSEQ_hypothetical_protein	3
VOG00594	XhXr	sp|Q05259|THYX_BPML5_Probable_flavin-dependent_thymidylate_synthase	3
VOG00610	Xu	REFSEQ_hypothetical_protein	3
VOG00659	Xu	REFSEQ_hypothetical_protein	3
VOG00745	Xh	sp|I6XEI5|LYS25_MYCTU_Putative_peptidoglycan_hydrolase_Rv2525c	3
VOG00773	Xu	REFSEQ_replication_initiator_protein_A	3
VOG00812	Xu	sp|Q05235|VG28_BPML5_Minor_tail_protein_Gp28	3
VOG00817	XhXpXs	sp|P13559|ENLYS_BPPRD_Endolysin	3
VOG00862	Xu	REFSEQ_DNA_polymerase_I	3
VOG00924	Xu	REFSEQ_endolysin	3
VOG00967	Xu	sp|P28355|RECJ_SALTY_Single-stranded-DNA-specific_exonuclease_RecJ	3
VOG01005	Xu	REFSEQ_hypothetical_protein	3
VOG01403	Xu	REFSEQ_DUF882_domain-containing_protein	3
VOG01645	Xu	REFSEQ_hypothetical_protein	3
VOG02140	Xh	sp|A5IIZ4|QUEF_THEP1_NADPH-dependent_7-cyano-7-deazaguanine_reductase	3
VOG02239	Xu	REFSEQ_hypothetical_protein	3
VOG02362	Xu	sp|Q01434|Y00D_BPT4_Uncharacterized_5.1_kDa_protein_in_Gp39-comCA_intergenic_region	3
VOG02514	Xu	sp|P13303|Y05O_BPT4_Uncharacterized_14.6_kDa_protein_in_mobD-ri_intergenic_region	3
VOG02518	Xr	sp|P13319|RNH_BPT4_Ribonuclease_H	3
VOG02566	Xu	sp|A0A0H3CCP8|SOCA_CAUVN_Antitoxin_SocA	3
VOG02911	Xh	sp|P13316|GRCA_BPT4_Autonomous_glycyl_radical_cofactor	3
VOG03384	Xu	REFSEQ_hypothetical_protein	3
VOG03782	XhXs	sp|Q5UPL2|YR135_MIMIV_Putative_GMC-type_oxidoreductase_R135	3
VOG04169	Xh	sp|P39695|COMEC_BACSU_ComE_operon_protein_3	3
VOG04976	Xu	REFSEQ_hypothetical_protein	3
VOG06237	Xu	sp|C0SP91|YYCJ_BACSU_Putative_metallo-hydrolase_YycJ	3
VOG08638	Xu	sp|O31913|YOQZ_BACSU_SPbeta_prophage-derived_UPF0714_protein_YoqZ	3
VOG10849	Xu	REFSEQ_gp251	3
VOG12333	Xu	sp|P24094|LSR2_MYCLE_Nucleoid-associated_protein_Lsr2	3
VOG12650	Xr	sp|P03009|TRA2_ECOLX_Probable_transposase_for_transposon_Tn903	3
VOG13060	Xu	REFSEQ_RelE-like_toxin	3
VOG13190	Xh	sp|P16396|SUBE_BACSU_Minor_extracellular_protease_Epr	3
VOG13760	Xu	REFSEQ_LemA_family_protein	3
VOG16793	Xh	sp|O31916|YOQW_BACSU_Abasic_site_processing_protein_YoqW	3
VOG16964	Xh	sp|P00888|AROF_ECOLI_Phospho-2-dehydro-3-deoxyheptonate_aldolase,_Tyr-sensitive	3
VOG17139	Xu	sp|Q5UP23|YR260_MIMIV_DnaJ-like_protein_R260	3
VOG18674	Xu	REFSEQ_lysin	3
VOG20035	Xu	REFSEQ_DUF3263_domain-containing_protein	3
VOG23173	Xu	REFSEQ_OmpA_family_protein	3
VOG24429	Xu	sp|P60108|TELL_STAAN_TelA-like_protein_SA1238	3
VOG00055	XhXr	sp|P03690|VR2A_BPT4_Protein_rIIA	2
VOG00066	Xu	REFSEQ_hypothetical_protein	2
VOG00106	Xu	REFSEQ_tail_assembly_chaperone	2
VOG00125	Xu	REFSEQ_esterase	2
VOG00132	Xu	REFSEQ_hypothetical_protein	2
VOG00133	Xh	sp|P34081|HMUI_BPSP1_DNA_endonuclease_I-HmuI	2
VOG00170	Xu	sp|O64214|VG20_BPMD2_Gene_20_protein	2
VOG00212	Xu	REFSEQ_hypothetical_protein	2
VOG00231	Xu	REFSEQ_tape_measure_protein	2
VOG00291	XhXr	sp|Q38087|DPOL_BPR69_DNA-directed_DNA_polymerase	2
VOG00299	Xu	REFSEQ_hypothetical_protein	2
VOG00320	Xu	REFSEQ_hypothetical_protein	2
VOG00323	XhXs	sp|P85500|CAPSD_BPPAJ_Capsid_polyprotein	2
VOG00370	Xh	sp|O48499|D14_BPT5_Protein_D14	2
VOG00417	Xu	REFSEQ_hypothetical_protein	2
VOG00457	Xu	sp|P03697|EXO_LAMBD_Exonuclease	2
VOG00505	Xu	sp|Q9YML3|BROJ_NPVLD_Uncharacterized_Bro-N_domain-containing_protein_J	2
VOG00570	Xr	sp|P68928|TERS_BPSF6_Terminase_small_subunit	2
VOG00583	Xu	REFSEQ_major_tail_protein	2
VOG00585	Xh	sp|Q99KQ4|NAMPT_MOUSE_Nicotinamide_phosphoribosyltransferase	2
VOG00680	Xh	sp|Q1RHI6|QUED_RICBR_6-carboxy-5,6,7,8-tetrahydropterin_synthase	2
VOG00731	Xu	REFSEQ_DUF4352_domain-containing_protein	2
VOG00834	Xh	sp|Q1GEY7|QUEC_RUEST_7-cyano-7-deazaguanine_synthase	2
VOG00837	Xu	sp|O64228|VG341_BPMD2_Gene_34.1_protein	2
VOG00844	Xu	REFSEQ_hypothetical_protein	2
VOG00905	Xu	REFSEQ_hypothetical_protein	2
VOG01047	Xs	sp|P19192|CAPSD_BPCHP_Capsid_protein_VP1	2
VOG01053	XhXr	sp|P21947|REP_ABMVW_Replication-associated_protein	2
VOG01307	Xu	sp|O64201|VG05_BPMD2_Gene_5_protein	2
VOG01315	Xu	REFSEQ_mannosyl-glycoprotein_endo-beta-N-acetylglucosaminidase	2
VOG01464	Xu	REFSEQ_major_capsid_protein	2
VOG01560	Xh	sp|F8SJR0|PHUZ_BPPA3_Phage_tubulin-like_protein	2
VOG01765	Xh	sp|Q8QLK1|CATV_NPVMC_Viral_cathepsin	2
VOG01802	Xu	sp|P51716|YO14_BPHC1_Uncharacterized_14.9_kDa_protein_in_rep-hol_intergenic_region	2
VOG02068	Xu	REFSEQ_hypothetical_protein	2
VOG02649	Xh	sp|Q9G050|REP_BPPHM_Replication-associated_protein_VP4	2
VOG02696	Xu	REFSEQ_hypothetical_protein	2
VOG02836	Xh	sp|P19891|ASNS_CRIGR_Asparagine_synthetase_[glutamine-hydrolyzing]	2
VOG03001	Xh	sp|P0ADT5|YGIC_ECOLI_Putative_acid--amine_ligase_YgiC	2
VOG03150	Xs	sp|Q5UP75|YL612_MIMIV_Uncharacterized_protein_L612	2
VOG03189	XhXr	sp|P06953|SSB_BPPZA_Single-stranded_DNA-binding_protein	2
VOG03195	Xu	REFSEQ_hypothetical_protein	2
VOG03611	Xu	REFSEQ_lipoprotein	2
VOG03669	Xu	REFSEQ_hypothetical_protein	2
VOG03749	Xu	REFSEQ_lysin_A	2
VOG03769	Xh	sp|Q5UQP2|YL446_MIMIV_Uncharacterized_protein_L446	2
VOG03887	Xh	sp|Q58YV9|WBNK_ECOLX_O-antigen_biosynthesis_glycosyltransferase_WbnK	2
VOG04090	Xr	sp|A4THT0|RS21_YERPP_30S_ribosomal_protein_S21	2
VOG04258	Xu	REFSEQ_BlaI/MecI/CopY_family_transcriptional_regulator	2
VOG04412	Xh	sp|Q0QZ08|PSBD_BPSYS_Photosystem_II_D2_protein	2
VOG04504	XhXpXs	sp|P26653|F13_VACCI_Envelope_phospholipase_F13	2
VOG05431	Xu	REFSEQ_type_II_toxin-antitoxin_system_RelE/ParE_family_toxin	2
VOG05678	Xu	REFSEQ_N-acetylmuramoyl-L-alanine_amidase	2
VOG06541	Xu	sp|Q05219|VG13_BPML5_Gene_13_protein	2
VOG07129	Xr	sp|A4WEK3|MUG_ENT38_G/U_mismatch-specific_DNA_glycosylase	2
VOG07654	Xu	REFSEQ_hypothetical_protein	2
VOG07687	Xh	sp|Q5UQ59|SYR_MIMIV_Arginine--tRNA_ligase	2
VOG08235	Xu	sp|P13520|VOLD_BPP2_Overcoming_lysogenization_defect_protein	2
VOG09116	Xh	sp|D0ZXQ1|OMPD_SALT1_Outer_membrane_porin_protein_OmpD	2
VOG09598	XhXpXrXs	sp|P19711|POLG_BVDVN_Genome_polyprotein	2
VOG10317	Xu	REFSEQ_N-6_DNA_methylase	2
VOG13571	Xu	REFSEQ_hypothetical_phage_protain_(possible_glycine_amidinotransferase)	2
VOG13853	Xr	sp|P59843|INSB_HAEDU_Insertion_element_IS1_protein_InsB	2
VOG13951	Xh	sp|P0AGC9|QACE_ECOLX_Quaternary_ammonium_compound-resistance_protein_QacE	2
VOG14259	XhXr	sp|B7SSM2|DPOL_BPNF_DNA_polymerase	2
VOG17155	Xu	REFSEQ_portal_protein	2
VOG17469	Xh	sp|P28903|NRDD_ECOLI_Anaerobic_ribonucleoside-triphosphate_reductase	2
VOG18000	XhXp	sp|O64203|ENLYS_BPMD2_Endolysin_A	2
VOG19683	Xu	REFSEQ_carboxylate--amine_ligase	2
VOG19777	Xu	REFSEQ_gp171	2
VOG20181	Xh	sp|O27818|RMLC_METTH_dTDP-4-dehydrorhamnose_3,5-epimerase	2
VOG20218	Xu	REFSEQ_putative_peptidase	2
VOG20314	Xu	REFSEQ_hypothetical_protein	2
VOG20690	Xh	sp|Q47334|KPSF5_ECOLX_Arabinose_5-phosphate_isomerase_KpsF	2
VOG20911	Xu	REFSEQ_class_I_SAM-dependent_methyltransferase	2
VOG21797	Xu	REFSEQ_putative_lipocalin	2
VOG21845	Xu	sp|Q5UQI9|YR836_MIMIV_Uncharacterized_protein_R836	2
VOG21963	Xu	REFSEQ_chromosome_replication_initiation_protein_DnaA	2
VOG22301	Xu	sp|Q5UPL7|YL153_MIMIV_Uncharacterized_protein_L153	2
VOG22858	Xh	sp|A0A0H3JNB0|TARP_STAAN_Poly(ribitol-phosphate)_beta-N-acetylglucosaminyltransferase_TarP	2
VOG23401	Xu	REFSEQ_hypothetical_protein	2
VOG24034	Xu	REFSEQ_putative_xanthine-guanine_phosphoribosyltransferase	2
VOG25659	Xp	sp|O80300|G4P_BPIF1_Virion_export_protein	2
VOG25900	Xh	sp|P50360|Y4HP_SINFN_Uncharacterized_protein_y4hP	2
VOG27337	Xu	sp|Q5UNU9|MGMT_MIMIV_Probable_methylated-DNA--protein-cysteine_methyltransferase	2
VOG27742	Xu	REFSEQ_peptidoglycan_DD-metalloendopeptidase_family_protein	2
VOG28190	Xu	REFSEQ_hypothetical_protein	2
VOG00008	Xh	sp|Q6QGD3|ENDO1_BPT5_Putative_endonuclease	1
VOG00030	Xh	sp|P03781|NUCK_BPT7_Nucleotide_kinase_gp1.7	1
VOG00045	XhXpXrXs	sp|Q6QGD5|PORTL_BPT5_Portal_protein	1
VOG00086	Xu	REFSEQ_hypothetical_protein	1
VOG00088	Xu	sp|P45918|YQBB_BACSU_Uncharacterized_protein_YqbB	1
VOG00127	Xu	sp|Q05292|VG77_BPML5_Gene_77_protein	1
VOG00135	Xu	sp|Q9T1Q4|VP44_BPAPS_Putative_nuclease_p44	1
VOG00150	XhXs	sp|Q6QGE9|BPPB3_BPT5_Baseplate_hub_protein_pb3	1
VOG00151	Xu	REFSEQ_hypothetical_protein	1
VOG00159	Xu	REFSEQ_hypothetical_protein	1
VOG00166	Xh	sp|O63852|MSHM_SARGL_Mitochondrial_DNA_mismatch_repair_protein_mutS_homolog	1
VOG00169	Xu	REFSEQ_hypothetical_protein	1
VOG00185	Xu	REFSEQ_lytic_transglycosylase_domain-containing_protein	1
VOG00195	Xu	REFSEQ_hypothetical_protein	1
VOG00228	Xh	sp|P32277|RLIG2_BPT4_RNA_ligase_2	1
VOG00232	Xu	sp|O31948|YONJ_BACSU_SPbeta_prophage-derived_uncharacterized_protein_YonJ	1
VOG00239	Xs	sp|Q04765|VSP1_BPLLH_Structural_protein	1
VOG00248	Xu	sp|O31977|YOMH_BACSU_SPbeta_prophage-derived_uncharacterized_protein_YomH	1
VOG00260	Xu	REFSEQ_virulence-associated_E_family_protein	1
VOG00263	Xr	sp|P20313|SSB_BPT3_Single-stranded_DNA-binding_protein	1
VOG00272	Xu	REFSEQ_hypothetical_protein	1
VOG00281	Xu	REFSEQ_hypothetical_protein	1
VOG00284	Xu	REFSEQ_ead/Ea22-like_family_protein	1
VOG00292	XhXr	sp|P46850|RTCB_ECOLI_RNA-splicing_ligase_RtcB	1
VOG00295	Xu	sp|P04533|VG57B_BPT4_Gene_57B_protein	1
VOG00303	XpXrXs	sp|Q6XQC4|TMP_BPT1_Tape_measure_protein	1
VOG00307	Xu	REFSEQ_hypothetical_protein	1
VOG00330	XhXs	sp|O64325|COMPL_BPN15_Tail_completion_protein	1
VOG00339	Xu	REFSEQ_hypothetical_protein	1
VOG00345	XhXp	sp|Q38134|HOLIN_BPR1T_Holin	1
VOG00399	Xu	REFSEQ_immunity_repressor	1
VOG00410	Xu	REFSEQ_hypothetical_protein	1
VOG00435	XhXs	sp|Q85339|SPI3_VACCA_Protein_K2	1
VOG00445	XhXr	sp|P03691|VR2B_BPT4_Protein_rIIB	1
VOG00465	Xu	REFSEQ_head-to-tail_adaptor	1
VOG00478	Xu	sp|Q8QL46|Y56B_SIRV1_Uncharacterized_protein_56B	1
VOG00510	Xu	REFSEQ_tail_assembly_chaperone	1
VOG00528	Xu	REFSEQ_hypothetical_protein	1
VOG00540	Xu	REFSEQ_hypothetical_protein	1
VOG00543	Xh	sp|Q58909|Y1514_METJA_Putative_gamma-glutamylcyclotransferase_MJ1514	1
VOG00547	Xu	sp|O64208|VG15_BPMD2_Gene_15_protein	1
VOG00579	Xu	sp|Q5UQL9|YR423_MIMIV_Uncharacterized_protein_R423	1
VOG00601	Xu	REFSEQ_DNA_primase	1
VOG00611	Xu	sp|P76162|YDFU_ECOLI_Uncharacterized_protein_YdfU	1
VOG00624	XhXr	sp|P00573|RPOL_BPT7_T7_RNA_polymerase	1
VOG00630	Xu	REFSEQ_CHAP_domain-containing_protein	1
VOG00648	XhXp	sp|P10305|SPAN1_BPT3_Spanin,_inner_membrane_subunit	1
VOG00649	Xu	REFSEQ_hypothetical_protein	1
VOG00679	Xu	REFSEQ_hypothetical_protein	1
VOG00698	Xu	REFSEQ_helix-turn-helix_domain-containing_protein	1
VOG00746	Xu	REFSEQ_hypothetical_protein	1
VOG00753	Xu	REFSEQ_hypothetical_protein	1
VOG00814	XhXp	sp|P03706|ENLYS_LAMBD_Endolysin	1
VOG00832	Xh	sp|A0KFE0|RIMK_AERHH_Probable_alpha-L-glutamate_ligase	1
VOG00835	Xu	REFSEQ_HNH_endonuclease	1
VOG00841	Xu	sp|O64239|VG49_BPMD2_Gene_49_protein	1
VOG00864	XhXs	sp|D6RRG1|CAPSD_BPKPP_Major_capsid_protein	1
VOG00891	Xu	REFSEQ_tape_measure_protein	1
VOG00907	Xu	REFSEQ_bifunctional_DNA_primase/polymerase	1
VOG00939	Xu	REFSEQ_glycosyltransferase	1
VOG00946	Xu	REFSEQ_tail_terminator	1
VOG00950	Xu	REFSEQ_hypothetical_protein	1
VOG00960	Xu	REFSEQ_hypothetical_protein	1
VOG00969	Xu	REFSEQ_radical_SAM_protein	1
VOG00975	Xu	REFSEQ_hypothetical_protein	1
VOG00982	Xu	REFSEQ_hypothetical_protein	1
VOG00984	Xu	REFSEQ_hypothetical_protein	1
VOG01009	XhXp	sp|P03705|HOLIN_LAMBD_Antiholin	1
VOG01010	Xs	sp|G9M952|CAPSD_BPPS4_Major_capsid_protein	1
VOG01023	Xu	REFSEQ_hypothetical_protein	1
VOG01026	Xu	REFSEQ_putative_GCN5-related_N-acetyltransferase	1
VOG01091	Xu	REFSEQ_hypothetical_protein	1
VOG01103	Xu	REFSEQ_minor_tail_protein	1
VOG01119	Xu	sp|P50619|YMAB_BACSU_Protein_YmaB	1
VOG01134	Xu	REFSEQ_hypothetical_protein	1
VOG01156	Xu	REFSEQ_hypothetical_protein	1
VOG01168	Xu	REFSEQ_hypothetical_protein	1
VOG01173	Xu	sp|Q5UNY6|YR738_MIMIV_Putative_BTB/POZ_domain-containing_protein_R738	1
VOG01174	Xh	sp|P18781|TERD_ALCSP_Tellurium_resistance_protein_TerD	1
VOG01192	XhXr	sp|P39787|DNAD_BACSU_DNA_replication_protein_DnaD	1
VOG01248	Xu	REFSEQ_LysM_peptidoglycan-binding_domain-containing_protein	1
VOG01255	XhXp	sp|O80288|ENLYS_BPPS3_SAR-endolysin	1
VOG01265	Xu	REFSEQ_H-type_lectin_domain-containing_protein	1
VOG01273	Xu	REFSEQ_hypothetical_protein	1
VOG01314	XhXr	sp|P10277|PRIM_BPP4_Putative_P4-specific_DNA_primase	1
VOG01323	Xu	REFSEQ_hypothetical_protein	1
VOG01350	Xh	sp|Q8ZNY9|PRP1_SALTY_Serine/threonine-protein_phosphatase_1	1
VOG01355	Xu	REFSEQ_hypothetical_protein	1
VOG01367	Xu	REFSEQ_hypothetical_protein	1
VOG01380	Xu	REFSEQ_hypothetical_protein	1
VOG01381	Xu	sp|O31907|YORG_BACSU_SPbeta_prophage-derived_uncharacterized_protein_YorG	1
VOG01413	XhXr	sp|P69924|RIR2_ECOLI_Ribonucleoside-diphosphate_reductase_1_subunit_beta	1
VOG01425	Xu	sp|A7HUR5|Y2034_PARL1_UPF0335_protein_Plav_2034	1
VOG01428	Xu	REFSEQ_hypothetical_protein	1
VOG01431	Xu	REFSEQ_hypothetical_protein	1
VOG01442	Xu	REFSEQ_hypothetical_protein	1
VOG01470	Xu	REFSEQ_putative_virion_structural_protein	1
VOG01519	Xu	REFSEQ_lysin_A	1
VOG01523	XhXr	sp|A6LP90|THYX_THEM4_Flavin-dependent_thymidylate_synthase	1
VOG01573	Xu	REFSEQ_bifunctional_DNA_primase/polymerase	1
VOG01603	Xu	sp|O48429|REGQ_BPH19_Antitermination_protein_Q	1
VOG01609	Xu	REFSEQ_hypothetical_protein	1
VOG01718	Xu	REFSEQ_hypothetical_protein	1
VOG01781	Xu	REFSEQ_tail_protein	1
VOG01835	Xu	REFSEQ_hypothetical_protein	1
VOG01921	Xu	REFSEQ_hypothetical_protein	1
VOG01936	Xu	REFSEQ_lysin_A	1
VOG01985	Xu	REFSEQ_minor_tail_protein	1
VOG02010	XhXs	sp|C1IWT2|CAPSD_HBOC3_Minor_capsid_protein_VP1	1
VOG02052	Xu	REFSEQ_hypothetical_protein	1
VOG02089	Xu	REFSEQ_Rha_family_transcriptional_regulator	1
VOG02224	Xu	REFSEQ_hypothetical_protein	1
VOG02330	Xu	REFSEQ_hypothetical_protein	1
VOG02364	Xr	sp|P03698|VBET_LAMBD_Recombination_protein_bet	1
VOG02365	Xu	REFSEQ_ArdA-like_antirestriction_protein	1
VOG02397	Xu	sp|P9WJ72|EXRBN_MYCTO_3'-5'_exoribonuclease_MT2234.1	1
VOG02439	Xu	REFSEQ_hypothetical_protein	1
VOG02441	Xu	REFSEQ_hypothetical_protein	1
VOG02461	Xu	sp|O64221|VG27_BPMD2_Minor_tail_protein_Gp27	1
VOG02472	Xu	sp|Q9T1P8|VP50_BPAPS_Putative_protein_p50	1
VOG02611	Xu	REFSEQ_hypothetical_protein	1
VOG02658	Xu	REFSEQ_hypothetical_protein	1
VOG02682	Xu	REFSEQ_hypothetical_protein	1
VOG02780	Xu	REFSEQ_hypothetical_protein	1
VOG02794	Xu	REFSEQ_hypothetical_protein	1
VOG02803	Xh	sp|Q4A0G5|ISAA_STAS1_Probable_transglycosylase_IsaA	1
VOG02811	Xu	REFSEQ_hypothetical_protein	1
VOG02834	Xr	sp|C4K832|CSRA_HAMD5_Translational_regulator_CsrA	1
VOG02842	Xu	REFSEQ_hypothetical_protein	1
VOG02864	Xh	sp|Q55842|PURS_SYNY3_Phosphoribosylformylglycinamidine_synthase_subunit_PurS	1
VOG02887	Xu	sp|O34820|YOTM_BACSU_SPbeta_prophage-derived_uncharacterized_protein_YotM	1
VOG02903	Xh	sp|A8EVV4|CMOA_ALIB4_Carboxy-S-adenosyl-L-methionine_synthase	1
VOG02924	Xh	sp|O32001|YOKF_BACSU_SPbeta_prophage-derived_endonuclease_YokF	1
VOG02956	Xu	REFSEQ_hypothetical_protein	1
VOG02985	Xu	REFSEQ_glycosyltransferase	1
VOG03049	Xu	REFSEQ_BppU_family_baseplate_upper_protein	1
VOG03187	Xu	REFSEQ_MBL_fold_metallo-hydrolase	1
VOG03219	XhXr	sp|Q66862|REP1_FBNY2_Para-Rep_C1	1
VOG03303	Xu	REFSEQ_hypothetical_protein	1
VOG03413	XhXr	sp|Q7DF83|DRA2A_DEIRA_ISDra2_transposase_TnpA	1
VOG03417	Xu	REFSEQ_hypothetical_protein	1
VOG03501	Xu	REFSEQ_type_II_toxin-antitoxin_system_HicB_family_antitoxin	1
VOG03639	Xu	REFSEQ_hypothetical_protein	1
VOG03707	Xu	REFSEQ_hypothetical_protein	1
VOG03764	Xh	sp|P41469|CMTR_NPVAC_Cap-specific_mRNA_(nucleoside-2'-O-)-methyltransferase	1
VOG03856	Xu	sp|O31991|YOLD_BACSU_SPbeta_prophage-derived_uncharacterized_protein_YolD	1
VOG03883	XhXp	sp|Q80921|VE7_HPV48_Protein_E7	1
VOG03976	Xu	REFSEQ_excisionase_family_protein	1
VOG04031	Xu	REFSEQ_hypothetical_protein	1
VOG04033	Xu	REFSEQ_endolysin	1
VOG04083	Xu	sp|Q4L7V3|MAZF_STAHJ_Endoribonuclease_MazF	1
VOG04456	XhXpXs	sp|P08490|POLG_ECHO9_Genome_polyprotein_(Fragment)	1
VOG04501	Xu	REFSEQ_hypothetical_protein	1
VOG04524	Xu	REFSEQ_hypothetical_protein	1
VOG04525	Xu	REFSEQ_hypothetical_protein	1
VOG04699	Xu	REFSEQ_hypothetical_protein	1
VOG04847	Xu	REFSEQ_hypothetical_protein	1
VOG04908	Xu	REFSEQ_putative_terminase_small_subunit	1
VOG05099	Xu	REFSEQ_tail_protein	1
VOG05279	Xu	REFSEQ_hypothetical_protein	1
VOG05348	Xh	sp|Q5UNX1|YL716_MIMIV_Putative_glutamine_amidotransferase-like_protein_L716	1
VOG05416	Xu	REFSEQ_hypothetical_protein	1
VOG05550	Xu	REFSEQ_FtsK-like_DNA_translocase	1
VOG05566	Xh	sp|O53637|HDDA_MYCTU_D-glycero-alpha-D-manno-heptose_7-phosphate_kinase	1
VOG05843	Xu	REFSEQ_LuxR_family_transcriptional_regulator	1
VOG05987	XhXp	sp|P00806|ENLYS_BPT7_Endolysin	1
VOG06048	Xu	REFSEQ_head-to-tail_stopper	1
VOG06050	Xu	REFSEQ_DUF4379_containing_protein	1
VOG06263	Xu	REFSEQ_hypothetical_protein	1
VOG06415	Xu	REFSEQ_hypothetical_protein	1
VOG06704	Xu	REFSEQ_hypothetical_protein	1
VOG06963	XhXs	sp|Q5UQK1|YR407_MIMIV_Putative_RNA_methyltransferase_R407	1
VOG07066	Xu	REFSEQ_hypothetical_protein	1
VOG07439	Xr	sp|P0CE52|INSH4_ECOLI_Transposase_InsH_for_insertion_sequence_element_IS5F	1
VOG07524	Xu	REFSEQ_hypothetical_protein	1
VOG07625	Xu	REFSEQ_putative_lipoprotein	1
VOG07693	Xu	REFSEQ_hypothetical_protein	1
VOG07748	Xu	REFSEQ_hypothetical_protein	1
VOG07783	Xu	REFSEQ_hypothetical_protein	1
VOG08032	Xu	REFSEQ_AAA_family_ATPase	1
VOG08364	Xu	REFSEQ_hypothetical_protein	1
VOG08747	Xu	REFSEQ_hypothetical_protein	1
VOG08755	Xu	sp|Q5UQA4|YR545_MIMIV_HMG_box-containing_protein_R545	1
VOG08927	XhXrXs	sp|P11125|P4_BPPH6_Packaging_enzyme_P4	1
VOG09067	Xu	REFSEQ_LAGLIDADG_endonuclease	1
VOG09120	Xu	REFSEQ_hypothetical_protein	1
VOG09135	Xh	sp|O09053|WRN_MOUSE_Werner_syndrome_ATP-dependent_helicase_homolog	1
VOG09228	Xu	REFSEQ_hypothetical_protein	1
VOG09307	Xu	REFSEQ_hypothetical_protein	1
VOG09780	Xh	sp|A2BJ90|QUEE_HYPBU_7-carboxy-7-deazaguanine_synthase	1
VOG10262	Xu	REFSEQ_hypothetical_protein	1
VOG10733	Xu	REFSEQ_hypothetical_protein	1
VOG11132	Xu	REFSEQ_hypothetical_protein	1
VOG11344	Xu	REFSEQ_hypothetical_protein	1
VOG11932	Xu	REFSEQ_putative_transglutaminase-like_cysteine_peptidase	1
VOG12174	Xu	REFSEQ_hypothetical_protein	1
VOG12275	Xu	REFSEQ_DUF1382_family_protein	1
VOG12293	Xu	REFSEQ_hypothetical_protein	1
VOG12347	Xu	REFSEQ_type_1_restriction_enzyme	1
VOG12389	Xu	REFSEQ_hypothetical_protein	1
VOG13130	Xu	REFSEQ_hypothetical_protein	1
VOG13155	Xh	sp|B0G107|SAMH1_DICDI_Deoxynucleoside_triphosphate_triphosphohydrolase_SAMHD1_homolog	1
VOG13759	Xu	REFSEQ_S-layer_domain-containing_protein	1
VOG13821	Xh	sp|P58777|CAT_KLESP_Chloramphenicol_acetyltransferase	1
VOG13838	Xu	sp|Q9CHE9|YHJA_LACLA_UPF0337_protein_YhjA	1
VOG14032	Xh	sp|P50359|Y4HO_SINFN_Uncharacterized_protein_y4hO	1
VOG14403	XhXpXs	sp|Q66790|POLG_EC16H_Genome_polyprotein_(Fragment)	1
VOG14493	Xu	REFSEQ_putative_methylase	1
VOG14570	Xu	REFSEQ_BrnA_antitoxin_family_protein	1
VOG14594	Xu	REFSEQ_hypothetical_protein	1
VOG14990	Xu	REFSEQ_putative_holin-like_toxin	1
VOG15037	Xu	sp|P95225|Y268_MYCTU_Putative_antitoxin_Rv0268c	1
VOG15209	Xu	REFSEQ_major_capsid_protein	1
VOG15489	Xu	REFSEQ_hypothetical_protein	1
VOG15607	Xh	sp|A0A0U1WZ18|PMM_DENOF_Phosphomannomutase	1
VOG15960	Xh	sp|A0A0H3MBJ2|PKN1_CHLT2_Serine/threonine-protein_kinase_Pkn1	1
VOG15996	Xh	sp|A8AI45|CSGG_CITK8_Curli_production_assembly/transport_component_CsgG	1
VOG16171	Xu	REFSEQ_ATP-dependent_Clp_protease	1
VOG16497	Xu	REFSEQ_hypothetical_protein	1
VOG16693	Xu	REFSEQ_hypothetical_protein	1
VOG17167	Xu	REFSEQ_hypothetical_protein	1
VOG17234	Xu	REFSEQ_hypothetical_protein	1
VOG17291	XrXs	sp|O64219|TAP25_BPMD2_Tail_assembly_protein_Gp25	1
VOG17613	Xh	sp|P08200|IDH_ECOLI_Isocitrate_dehydrogenase_[NADP]	1
VOG17709	Xu	REFSEQ_S8_family_peptidase	1
VOG17837	Xs	sp|Q05222|SCAF_BPML5_Probable_capsid_assembly_scaffolding_protein	1
VOG17951	Xu	REFSEQ_alkaline_phosphatase	1
VOG17956	Xu	REFSEQ_hypothetical_protein	1
VOG17971	Xu	REFSEQ_hypothetical_protein	1
VOG17981	Xh	sp|P0AD64|BLA1_KLEPN_Beta-lactamase_SHV-1	1
VOG18091	Xu	REFSEQ_hypothetical_protein	1
VOG18252	Xu	REFSEQ_HolA_DNA_polymerase_III_subunit_delta	1
VOG18342	Xu	REFSEQ_tail_tip_protein	1
VOG18798	Xh	sp|P0ADU5|YGIW_ECOLI_Protein_YgiW	1
VOG19033	Xu	REFSEQ_DNA_replication_initiation_protein	1
VOG19143	Xu	REFSEQ_hypothetical_protein	1
VOG19357	Xu	REFSEQ_glycosyltransferase_family_2_protein	1
VOG19690	Xh	sp|O12933|SODC_NPVOP_Putative_superoxide_dismutase_[Cu-Zn]	1
VOG19895	Xu	REFSEQ_transcriptional_regulator_CtrA	1
VOG19934	Xu	REFSEQ_DNA_polymerase_III_subunit_theta	1
VOG20044	Xu	REFSEQ_hypothetical_protein	1
VOG20119	Xu	REFSEQ_hypothetical_protein	1
VOG20843	Xu	REFSEQ_putative_DNA-directed_RNA_polymerase_beta_subunit	1
VOG20922	Xu	REFSEQ_DUF3800_domain-containing_protein	1
VOG21042	Xu	REFSEQ_hypothetical_protein	1
VOG21271	Xu	REFSEQ_uridine_kinase	1
VOG21653	Xu	sp|Q5UQM4|YR431_MIMIV_Putative_3'-5'_exonuclease_R431	1
VOG21720	Xu	REFSEQ_putative_tail_fibre_protein	1
VOG21907	Xu	REFSEQ_hypothetical_protein	1
VOG22129	Xu	sp|P68657|EA10_ECOL6_Lambda_prophage-derived_protein_ea10	1
VOG22136	Xu	REFSEQ_carboxypeptidase_A	1
VOG22442	Xu	REFSEQ_reverse_transcriptase/maturase_family_protein	1
VOG22494	Xu	REFSEQ_hypothetical_protein	1
VOG22502	XhXpXs	sp|Q07860|VL1_HPV04_Major_capsid_protein_L1	1
VOG22582	Xu	REFSEQ_N-acetylmuramoyl-L-alanine_amidase	1
VOG22761	Xu	REFSEQ_hypothetical_protein	1
VOG22920	Xu	REFSEQ_arginase_family_hydrolase	1
VOG23054	Xu	REFSEQ_hypothetical_protein	1
VOG23250	Xp	sp|P03703|RAL_LAMBD_Restriction_inhibitor_protein_ral	1
VOG23256	Xu	REFSEQ_NYN_domain-containing_protein	1
VOG23283	Xh	sp|Q93J06|LIP2_STRCO_Lipase_2	1
VOG23344	Xu	REFSEQ_glycosyl_transferase,_group_1_family_protein	1
VOG23577	Xu	REFSEQ_PblB-like_tail_protein	1
VOG23581	Xu	sp|Q6GZP5|RNC_FRG3G_Putative_ribonuclease_3	1
VOG24157	Xu	REFSEQ_hypothetical_protein	1
VOG24277	XhXs	sp|Q5UQ90|YL532_MIMIV_Cytochrome_P450-like_protein_L532	1
VOG24300	XpXr	sp|Q853W0|KU_BPMOM_Protein_Ku	1
VOG24324	Xh	sp|Q8QL47|Y399_SIRV1_Uncharacterized_protein_399	1
VOG24458	Xu	REFSEQ_hypothetical_protein	1
VOG24920	Xu	REFSEQ_hypothetical_protein	1
VOG24996	Xu	sp|P68659|VHTJ_ECOL6_Lambda_prophage-derived_head-to-tail_joining_protein_W	1
VOG25060	Xu	REFSEQ_hypothetical_protein	1
VOG25170	Xh	sp|Q8R5N7|KPTA_FUSNN_Probable_RNA_2'-phosphotransferase	1
VOG25632	Xu	REFSEQ_hypothetical_protein	1
VOG25761	Xu	REFSEQ_hypothetical_protein	1
VOG25861	Xu	REFSEQ_hydrolase	1
VOG25944	Xu	REFSEQ_hypothetical_protein	1
VOG26276	Xp	sp|P21081|E3_VACCC_RNA-binding_protein_E3	1
VOG26637	Xu	REFSEQ_hypothetical_protein	1
VOG26680	XhXpXs	sp|P36749|VL2_HPV14_Minor_capsid_protein_L2	1
VOG27200	Xu	REFSEQ_putative_amidotransferase	1
VOG27762	Xu	REFSEQ_phospholipase	1
VOG27789	Xu	REFSEQ_hypothetical_protein	1
VOG28157	XhXp	sp|P00971|RLIG_BPT4_RNA_ligase_1	1
